# Supplementary material for: Temporal and spatial distributions and clustering features of soil-transmitted helminthiases on Hainan Island: A retrospective study from 2017–2023
Source: PLoS Negl Trop Dis. 2026 Jan 7;20(1):e0013864. doi: 10.1371/journal.pntd.0013864 (PMC12810906; doi:10.1371/journal.pntd.0013864)
Supplement: S1 Data — (XLSX) [file pntd.0013864.s001.xlsx]

## Sheet: Sheet1
Year	Province	County	Gender	Age	Nationality	Occupation	Education level	Hookworm egg	​Fertilized Ascaris egg	Unfertilized Ascaris egg	Trichuris trichiura egg	Enterobius vermicularis egg	Taenia saginataGoeze egg	other egg	Enterobius vermicularis eggs detected by perianal cellophane tape swabs​	soil-transmitted helminthiases egg	Rainy Season or Dry Season	​​Reporting Institution​
2017	Hainan province	Danzhou	Male	61~70	Han	Farmer	Primary school	0	0	0	0	0	0	0	0	0	Rainy Season	Hainan Provincial Center for Disease Control and Prevention
2017	Hainan province	Danzhou	Female	61~70	Han	Farmer	Primary school	0	0	0	0	0	0	0	0	0	Rainy Season	Hainan Provincial Center for Disease Control and Prevention
2017	Hainan province	Danzhou	Male	41~50	Han	Farmer	Junior High School	0	0	0	0	0	0	0	0	0	Rainy Season	Hainan Provincial Center for Disease Control and Prevention
2017	Hainan province	Danzhou	Female	41~50	Han	Farmer	Junior High School	0	0	0	0	0	0	0	0	0	Rainy Season	Hainan Provincial Center for Disease Control and Prevention
2017	Hainan province	Danzhou	Male	51~60	Han	Farmer	Primary school	0	0	0	0	0	0	0	0	0	Rainy Season	Hainan Provincial Center for Disease Control and Prevention
2017	Hainan province	Danzhou	Female	51~60	Han	Farmer	High school/secondary school	0	0	0	0	0	0	0	0	0	Rainy Season	Hainan Provincial Center for Disease Control and Prevention
2017	Hainan province	Danzhou	Female	3~10	Han	Student	Primary school	0	0	0	0	0	0	0	Negative	0	Rainy Season	Hainan Provincial Center for Disease Control and Prevention
2017	Hainan province	Danzhou	Male	3~10	Han	Student	Primary school	11	0	0	0	0	0	0	Negative	11	Rainy Season	Hainan Provincial Center for Disease Control and Prevention
2017	Hainan province	Danzhou	Female	41~50	Han	Farmer	Primary school	27	0	0	0	0	0	0	0	27	Rainy Season	Hainan Provincial Center for Disease Control and Prevention
2017	Hainan province	Danzhou	Male	41~50	Han	Farmer	Junior High School	0	0	0	0	0	0	0	0	0	Rainy Season	Hainan Provincial Center for Disease Control and Prevention
2017	Hainan province	Danzhou	Female	41~50	Han	Farmer	Junior High School	0	0	0	0	0	0	0	0	0	Rainy Season	Hainan Provincial Center for Disease Control and Prevention
2017	Hainan province	Danzhou	Female	3~10	Han	Nursery children	Preschooler	0	0	0	0	0	0	0	Negative	0	Rainy Season	Hainan Provincial Center for Disease Control and Prevention
2017	Hainan province	Danzhou	Male	3~10	Han	Nursery children	Preschooler	0	0	0	0	0	0	0	Negative	0	Rainy Season	Hainan Provincial Center for Disease Control and Prevention
2017	Hainan province	Danzhou	Female	31~40	Han	Farmer	Primary school	0	0	0	0	0	0	0	0	0	Rainy Season	Hainan Provincial Center for Disease Control and Prevention
2017	Hainan province	Danzhou	Male	3~10	Han	Nursery children	Preschooler	0	0	0	0	0	0	0	Negative	0	Rainy Season	Hainan Provincial Center for Disease Control and Prevention
2017	Hainan province	Danzhou	Female	3~10	Han	Nursery children	Preschooler	0	0	0	0	0	0	0	Negative	0	Rainy Season	Hainan Provincial Center for Disease Control and Prevention
2017	Hainan province	Danzhou	Male	61~70	Han	Farmer	Primary school	0	0	0	0	0	0	0	0	0	Rainy Season	Hainan Provincial Center for Disease Control and Prevention
2017	Hainan province	Danzhou	Female	61~70	Han	Farmer	Primary school	0	0	0	0	0	0	0	0	0	Rainy Season	Hainan Provincial Center for Disease Control and Prevention
2017	Hainan province	Danzhou	Female	31~40	Han	Farmer	Junior High School	0	0	0	0	0	0	0	0	0	Rainy Season	Hainan Provincial Center for Disease Control and Prevention
2017	Hainan province	Danzhou	Male	3~10	Han	Nursery children	Preschooler	0	0	0	0	0	0	0	Negative	0	Rainy Season	Hainan Provincial Center for Disease Control and Prevention
2017	Hainan province	Danzhou	Female	3~10	Han	Nursery children	Preschooler	0	0	0	0	0	0	0	Negative	0	Rainy Season	Hainan Provincial Center for Disease Control and Prevention
2017	Hainan province	Danzhou	Female	21~30	Han	Farmer	Junior High School	0	0	0	0	0	0	0	0	0	Rainy Season	Hainan Provincial Center for Disease Control and Prevention
2017	Hainan province	Danzhou	Male	51~60	Han	Farmer	Junior High School	0	0	0	0	0	0	0	0	0	Rainy Season	Hainan Provincial Center for Disease Control and Prevention
2017	Hainan province	Danzhou	Male	3~10	Han	Student	Primary school	0	0	0	0	0	0	0	Negative	0	Rainy Season	Hainan Provincial Center for Disease Control and Prevention
2017	Hainan province	Danzhou	Male	3~10	Han	Student	Primary school	0	0	0	0	0	0	0	Negative	0	Rainy Season	Hainan Provincial Center for Disease Control and Prevention
2017	Hainan province	Danzhou	Female	51~60	Han	Farmer	Primary school	0	0	0	0	0	0	0	0	0	Rainy Season	Hainan Provincial Center for Disease Control and Prevention
2017	Hainan province	Danzhou	Male	61~70	Han	Farmer	Junior High School	0	0	0	0	0	0	0	0	0	Rainy Season	Hainan Provincial Center for Disease Control and Prevention
2017	Hainan province	Danzhou	Female	61~70	Han	Farmer	Junior High School	0	0	0	0	0	0	0	0	0	Rainy Season	Hainan Provincial Center for Disease Control and Prevention
2017	Hainan province	Danzhou	Male	51~60	Han	Farmer	Junior High School	6	0	0	0	0	0	0	0	6	Rainy Season	Hainan Provincial Center for Disease Control and Prevention
2017	Hainan province	Danzhou	Female	51~60	Han	Farmer	Junior High School	0	0	0	0	0	0	0	0	0	Rainy Season	Hainan Provincial Center for Disease Control and Prevention
2017	Hainan province	Danzhou	Male	3~10	Han	Nursery children	Preschooler	0	0	0	0	0	0	0	Negative	0	Rainy Season	Hainan Provincial Center for Disease Control and Prevention
2017	Hainan province	Danzhou	Male	3~10	Han	Nursery children	Preschooler	0	0	0	0	0	0	0	Negative	0	Rainy Season	Hainan Provincial Center for Disease Control and Prevention
2017	Hainan province	Danzhou	Male	51~60	Han	Farmer	Primary school	0	0	0	0	0	0	0	0	0	Rainy Season	Hainan Provincial Center for Disease Control and Prevention
2017	Hainan province	Danzhou	Female	3~10	Han	Student	Primary school	0	0	0	0	0	0	0	Negative	0	Rainy Season	Hainan Provincial Center for Disease Control and Prevention
2017	Hainan province	Danzhou	Male	3~10	Han	Student	Primary school	0	0	0	0	0	0	0	Negative	0	Rainy Season	Hainan Provincial Center for Disease Control and Prevention
2017	Hainan province	Danzhou	Male	51~60	Han	Farmer	Primary school	0	0	0	0	0	0	0	0	0	Rainy Season	Hainan Provincial Center for Disease Control and Prevention
2017	Hainan province	Danzhou	Female	41~50	Han	Farmer	Primary school	0	0	0	0	0	0	0	0	0	Rainy Season	Hainan Provincial Center for Disease Control and Prevention
2017	Hainan province	Danzhou	Male	61~70	Han	Farmer	Junior High School	0	0	0	0	0	0	0	0	0	Rainy Season	Hainan Provincial Center for Disease Control and Prevention
2017	Hainan province	Danzhou	Female	31~40	Han	Farmer	Junior High School	0	0	0	0	0	0	0	0	0	Rainy Season	Hainan Provincial Center for Disease Control and Prevention
2017	Hainan province	Danzhou	Male	11~20	Han	Student	Junior High School	0	0	0	0	0	0	0	0	0	Rainy Season	Hainan Provincial Center for Disease Control and Prevention
2017	Hainan province	Danzhou	Female	41~50	Han	Farmer	Primary school	0	0	0	0	0	0	0	0	0	Rainy Season	Hainan Provincial Center for Disease Control and Prevention
2017	Hainan province	Danzhou	Male	21~30	Han	Farmer	Junior High School	0	0	0	0	0	0	0	0	0	Rainy Season	Hainan Provincial Center for Disease Control and Prevention
2017	Hainan province	Danzhou	Female	21~30	Han	Farmer	Junior High School	0	0	0	0	0	0	0	0	0	Rainy Season	Hainan Provincial Center for Disease Control and Prevention
2017	Hainan province	Danzhou	Male	51~60	Han	Farmer	Junior High School	0	0	0	0	0	0	0	0	0	Rainy Season	Hainan Provincial Center for Disease Control and Prevention
2017	Hainan province	Danzhou	Female	51~60	Han	Farmer	Primary school	0	0	0	0	0	0	0	0	0	Rainy Season	Hainan Provincial Center for Disease Control and Prevention
2017	Hainan province	Danzhou	Male	3~10	Han	Student	Primary school	0	0	0	0	0	0	0	Negative	0	Rainy Season	Hainan Provincial Center for Disease Control and Prevention
2017	Hainan province	Danzhou	Female	3~10	Han	Student	Primary school	0	0	0	0	3	0	0	Negative	3	Rainy Season	Hainan Provincial Center for Disease Control and Prevention
2017	Hainan province	Danzhou	Male	41~50	Han	Farmer	Junior High School	0	0	0	0	0	0	0	0	0	Rainy Season	Hainan Provincial Center for Disease Control and Prevention
2017	Hainan province	Danzhou	Female	41~50	Han	Farmer	Primary school	0	0	0	0	0	0	0	0	0	Rainy Season	Hainan Provincial Center for Disease Control and Prevention
2017	Hainan province	Danzhou	Female	61~70	Han	Farmer	semiliterate	7	0	0	0	0	0	0	0	7	Rainy Season	Hainan Provincial Center for Disease Control and Prevention
2017	Hainan province	Danzhou	Female	51~60	Han	Farmer	Junior High School	0	0	0	0	0	0	0	0	0	Rainy Season	Hainan Provincial Center for Disease Control and Prevention
2017	Hainan province	Danzhou	Female	3~10	Han	Student	Primary school	0	0	0	0	0	0	0	Negative	0	Rainy Season	Hainan Provincial Center for Disease Control and Prevention
2017	Hainan province	Danzhou	Male	41~50	Han	Farmer	Junior High School	0	0	0	0	0	0	0	0	0	Rainy Season	Hainan Provincial Center for Disease Control and Prevention
2017	Hainan province	Danzhou	Male	51~60	Han	Farmer	High school/secondary school	0	0	0	0	0	0	0	0	0	Rainy Season	Hainan Provincial Center for Disease Control and Prevention
2017	Hainan province	Danzhou	Female	51~60	Han	Farmer	Primary school	0	0	0	0	0	0	0	0	0	Rainy Season	Hainan Provincial Center for Disease Control and Prevention
2017	Hainan province	Danzhou	Male	41~50	Han	Farmer	Junior High School	0	0	0	0	0	0	0	0	0	Rainy Season	Hainan Provincial Center for Disease Control and Prevention
2017	Hainan province	Danzhou	Male	71~	Han	Farmer	Junior High School	0	0	0	0	0	0	0	0	0	Rainy Season	Hainan Provincial Center for Disease Control and Prevention
2017	Hainan province	Danzhou	Female	41~50	Han	Farmer	Junior High School	0	0	0	0	0	0	0	0	0	Rainy Season	Hainan Provincial Center for Disease Control and Prevention
2017	Hainan province	Danzhou	Female	31~40	Han	Farmer	Junior High School	0	0	0	0	0	0	0	0	0	Rainy Season	Hainan Provincial Center for Disease Control and Prevention
2017	Hainan province	Danzhou	Female	31~40	Han	Farmer	Junior High School	0	0	0	0	0	0	0	0	0	Rainy Season	Hainan Provincial Center for Disease Control and Prevention
2017	Hainan province	Danzhou	Female	31~40	Han	Farmer	Junior High School	0	0	0	0	0	0	0	0	0	Rainy Season	Hainan Provincial Center for Disease Control and Prevention
2017	Hainan province	Danzhou	Female	31~40	Han	Farmer	Junior High School	0	0	0	0	0	0	0	0	0	Rainy Season	Hainan Provincial Center for Disease Control and Prevention
2017	Hainan province	Danzhou	Male	71~	Han	Farmer	Primary school	0	0	0	0	0	0	0	0	0	Rainy Season	Hainan Provincial Center for Disease Control and Prevention
2017	Hainan province	Danzhou	Female	61~70	Han	Farmer	semiliterate	0	0	0	0	0	0	0	0	0	Rainy Season	Hainan Provincial Center for Disease Control and Prevention
2017	Hainan province	Danzhou	Male	3~10	Han	Nursery children	Preschooler	0	0	0	0	0	0	0	Negative	0	Rainy Season	Hainan Provincial Center for Disease Control and Prevention
2017	Hainan province	Danzhou	Male	41~50	Han	Farmer	Junior High School	0	0	0	0	0	0	0	0	0	Rainy Season	Hainan Provincial Center for Disease Control and Prevention
2017	Hainan province	Danzhou	Female	41~50	Han	Farmer	Junior High School	62	0	0	0	0	0	0	0	62	Rainy Season	Hainan Provincial Center for Disease Control and Prevention
2017	Hainan province	Danzhou	Male	3~10	Han	Student	Primary school	0	0	0	0	4	0	0	Negative	4	Rainy Season	Hainan Provincial Center for Disease Control and Prevention
2017	Hainan province	Danzhou	Male	3~10	Han	Student	Primary school	0	0	0	0	0	0	0	Negative	0	Rainy Season	Hainan Provincial Center for Disease Control and Prevention
2017	Hainan province	Danzhou	Female	11~20	Han	Student	Primary school	0	0	0	0	0	0	0	0	0	Rainy Season	Hainan Provincial Center for Disease Control and Prevention
2017	Hainan province	Danzhou	Female	61~70	Han	Farmer	Primary school	0	0	0	0	0	0	0	0	0	Rainy Season	Hainan Provincial Center for Disease Control and Prevention
2017	Hainan province	Danzhou	Female	3~10	Han	Nursery children	Preschooler	0	0	0	0	0	0	0	Negative	0	Rainy Season	Hainan Provincial Center for Disease Control and Prevention
2017	Hainan province	Danzhou	Male	41~50	Han	Farmer	Junior High School	0	0	0	0	0	0	0	0	0	Rainy Season	Hainan Provincial Center for Disease Control and Prevention
2017	Hainan province	Danzhou	Male	71~	Han	Farmer	Primary school	0	0	0	0	0	0	0	0	0	Rainy Season	Hainan Provincial Center for Disease Control and Prevention
2017	Hainan province	Danzhou	Female	71~	Han	Farmer	semiliterate	0	0	0	0	0	0	0	0	0	Rainy Season	Hainan Provincial Center for Disease Control and Prevention
2017	Hainan province	Danzhou	Male	31~40	Han	Farmer	Junior High School	0	0	0	0	0	0	0	0	0	Rainy Season	Hainan Provincial Center for Disease Control and Prevention
2017	Hainan province	Danzhou	Female	41~50	Han	Farmer	Primary school	0	0	0	0	0	0	0	0	0	Rainy Season	Hainan Provincial Center for Disease Control and Prevention
2017	Hainan province	Danzhou	Male	3~10	Han	Nursery children	Preschooler	0	0	0	0	0	0	0	Negative	0	Rainy Season	Hainan Provincial Center for Disease Control and Prevention
2017	Hainan province	Danzhou	Male	51~60	Han	Farmer	Primary school	0	0	0	0	0	0	0	0	0	Rainy Season	Hainan Provincial Center for Disease Control and Prevention
2017	Hainan province	Danzhou	Male	11~20	Han	Farmer	Junior High School	0	0	0	0	0	0	0	0	0	Rainy Season	Hainan Provincial Center for Disease Control and Prevention
2017	Hainan province	Danzhou	Female	51~60	Han	Farmer	Primary school	0	0	0	0	0	0	0	0	0	Rainy Season	Hainan Provincial Center for Disease Control and Prevention
2017	Hainan province	Danzhou	Female	41~50	Han	Farmer	Junior High School	0	0	0	0	0	0	0	0	0	Rainy Season	Hainan Provincial Center for Disease Control and Prevention
2017	Hainan province	Danzhou	Female	41~50	Han	Farmer	Primary school	0	0	0	0	0	0	0	0	0	Rainy Season	Hainan Provincial Center for Disease Control and Prevention
2017	Hainan province	Danzhou	Male	41~50	Han	Farmer	Primary school	0	0	0	0	0	0	0	0	0	Rainy Season	Hainan Provincial Center for Disease Control and Prevention
2017	Hainan province	Danzhou	Male	11~20	Han	Student	Junior High School	0	0	0	0	0	0	0	0	0	Rainy Season	Hainan Provincial Center for Disease Control and Prevention
2017	Hainan province	Danzhou	Female	11~20	Han	Student	High school/secondary school	0	0	0	0	0	0	0	0	0	Rainy Season	Hainan Provincial Center for Disease Control and Prevention
2017	Hainan province	Danzhou	Male	11~20	Han	Student	High school/secondary school	0	0	0	0	0	0	0	0	0	Rainy Season	Hainan Provincial Center for Disease Control and Prevention
2017	Hainan province	Danzhou	Female	51~60	Han	Farmer	Primary school	0	0	0	0	0	0	0	0	0	Rainy Season	Hainan Provincial Center for Disease Control and Prevention
2017	Hainan province	Danzhou	Female	3~10	Li	Nursery children	Preschooler	0	0	0	0	0	0	0	Negative	0	Rainy Season	Hainan Provincial Center for Disease Control and Prevention
2017	Hainan province	Danzhou	Male	11~20	Han	Student	High school/secondary school	0	0	0	0	0	0	0	0	0	Rainy Season	Hainan Provincial Center for Disease Control and Prevention
2017	Hainan province	Danzhou	Male	11~20	Han	Student	High school/secondary school	0	0	0	0	0	0	0	0	0	Rainy Season	Hainan Provincial Center for Disease Control and Prevention
2017	Hainan province	Danzhou	Male	31~40	Li	Farmer	Junior High School	0	0	0	0	0	0	0	0	0	Rainy Season	Hainan Provincial Center for Disease Control and Prevention
2017	Hainan province	Danzhou	Male	41~50	Han	Farmer	Junior High School	0	0	0	0	0	0	0	0	0	Rainy Season	Hainan Provincial Center for Disease Control and Prevention
2017	Hainan province	Danzhou	Female	41~50	Han	Farmer	Primary school	0	0	0	0	0	0	0	0	0	Rainy Season	Hainan Provincial Center for Disease Control and Prevention
2017	Hainan province	Danzhou	Female	21~30	Han	Farmer	Junior High School	0	0	0	0	0	0	0	0	0	Rainy Season	Hainan Provincial Center for Disease Control and Prevention
2017	Hainan province	Danzhou	Male	51~60	Han	Farmer	Junior High School	0	0	0	0	0	0	0	0	0	Rainy Season	Hainan Provincial Center for Disease Control and Prevention
2017	Hainan province	Danzhou	Female	61~70	Han	Farmer	Junior High School	6	0	0	0	0	0	0	0	6	Rainy Season	Hainan Provincial Center for Disease Control and Prevention
2017	Hainan province	Danzhou	Male	31~40	Han	Farmer	Junior High School	0	0	0	0	0	0	0	0	0	Rainy Season	Hainan Provincial Center for Disease Control and Prevention
2017	Hainan province	Danzhou	Male	71~	Han	Farmer	Primary school	22	0	0	0	0	0	0	0	22	Rainy Season	Hainan Provincial Center for Disease Control and Prevention
2017	Hainan province	Danzhou	Female	71~	Han	Farmer	semiliterate	16	0	0	0	0	0	0	0	16	Rainy Season	Hainan Provincial Center for Disease Control and Prevention
2017	Hainan province	Danzhou	Female	61~70	Han	Farmer	semiliterate	0	0	0	0	0	0	0	0	0	Rainy Season	Hainan Provincial Center for Disease Control and Prevention
2017	Hainan province	Danzhou	Male	51~60	Han	Farmer	Junior High School	0	0	0	0	0	0	0	0	0	Rainy Season	Hainan Provincial Center for Disease Control and Prevention
2017	Hainan province	Danzhou	Female	51~60	Han	Farmer	Primary school	0	0	0	0	0	0	0	0	0	Rainy Season	Hainan Provincial Center for Disease Control and Prevention
2017	Hainan province	Danzhou	Male	31~40	Han	Farmer	Junior High School	0	0	0	0	0	0	0	0	0	Rainy Season	Hainan Provincial Center for Disease Control and Prevention
2017	Hainan province	Danzhou	Female	31~40	Han	Farmer	Junior High School	0	0	0	0	0	0	0	0	0	Rainy Season	Hainan Provincial Center for Disease Control and Prevention
2017	Hainan province	Danzhou	Male	3~10	Han	Student	Primary school	0	0	0	0	0	0	0	Negative	0	Rainy Season	Hainan Provincial Center for Disease Control and Prevention
2017	Hainan province	Danzhou	Male	3~10	Han	Student	Primary school	0	0	0	0	0	0	0	Negative	0	Rainy Season	Hainan Provincial Center for Disease Control and Prevention
2017	Hainan province	Danzhou	Female	21~30	Han	Farmer	Junior High School	0	0	0	0	0	0	0	0	0	Rainy Season	Hainan Provincial Center for Disease Control and Prevention
2017	Hainan province	Danzhou	Female	11~20	Han	Student	Primary school	0	0	0	0	0	0	0	0	0	Rainy Season	Hainan Provincial Center for Disease Control and Prevention
2017	Hainan province	Danzhou	Female	3~10	Han	Student	Primary school	0	0	0	0	0	0	0	Negative	0	Rainy Season	Hainan Provincial Center for Disease Control and Prevention
2017	Hainan province	Danzhou	Female	41~50	Han	Farmer	Junior High School	0	0	0	0	0	0	0	0	0	Rainy Season	Hainan Provincial Center for Disease Control and Prevention
2017	Hainan province	Danzhou	Female	41~50	Han	Farmer	Primary school	0	0	0	0	0	0	0	0	0	Rainy Season	Hainan Provincial Center for Disease Control and Prevention
2017	Hainan province	Danzhou	Male	3~10	Han	Nursery children	Preschooler	0	0	0	0	0	0	0	Negative	0	Rainy Season	Hainan Provincial Center for Disease Control and Prevention
2017	Hainan province	Danzhou	Female	41~50	Han	Farmer	Primary school	0	0	0	0	0	0	0	0	0	Rainy Season	Hainan Provincial Center for Disease Control and Prevention
2017	Hainan province	Danzhou	Male	31~40	Han	Farmer	Junior High School	0	0	0	0	0	0	0	0	0	Rainy Season	Hainan Provincial Center for Disease Control and Prevention
2017	Hainan province	Danzhou	Female	51~60	Han	Farmer	Primary school	0	0	0	0	0	0	0	0	0	Rainy Season	Hainan Provincial Center for Disease Control and Prevention
2017	Hainan province	Danzhou	Male	41~50	Han	Farmer	Junior High School	0	0	0	0	0	0	0	0	0	Rainy Season	Hainan Provincial Center for Disease Control and Prevention
2017	Hainan province	Danzhou	Female	41~50	Han	Farmer	Primary school	23	0	0	0	0	0	0	0	23	Rainy Season	Hainan Provincial Center for Disease Control and Prevention
2017	Hainan province	Danzhou	Male	3~10	Han	Nursery children	Preschooler	7	0	0	0	0	0	0	Negative	7	Rainy Season	Hainan Provincial Center for Disease Control and Prevention
2017	Hainan province	Danzhou	Female	3~10	Han	Student	Primary school	0	0	0	0	0	0	0	Negative	0	Rainy Season	Hainan Provincial Center for Disease Control and Prevention
2017	Hainan province	Danzhou	Female	11~20	Han	Student	Junior High School	0	0	0	0	0	0	0	0	0	Rainy Season	Hainan Provincial Center for Disease Control and Prevention
2017	Hainan province	Danzhou	Male	51~60	Han	Farmer	Junior High School	0	0	0	0	0	0	0	0	0	Rainy Season	Hainan Provincial Center for Disease Control and Prevention
2017	Hainan province	Danzhou	Female	51~60	Han	Farmer	Primary school	0	0	0	0	0	0	0	0	0	Rainy Season	Hainan Provincial Center for Disease Control and Prevention
2017	Hainan province	Danzhou	Male	21~30	Han	Farmer	Junior High School	0	0	0	0	0	0	0	0	0	Rainy Season	Hainan Provincial Center for Disease Control and Prevention
2017	Hainan province	Danzhou	Female	31~40	Han	Farmer	Junior High School	0	0	0	0	0	0	0	0	0	Rainy Season	Hainan Provincial Center for Disease Control and Prevention
2017	Hainan province	Danzhou	Male	3~10	Han	Student	Primary school	0	0	0	0	0	0	0	Negative	0	Rainy Season	Hainan Provincial Center for Disease Control and Prevention
2017	Hainan province	Danzhou	Male	51~60	Han	Farmer	Primary school	0	0	0	0	0	0	0	0	0	Rainy Season	Hainan Provincial Center for Disease Control and Prevention
2017	Hainan province	Danzhou	Female	51~60	Han	Farmer	Primary school	0	0	0	0	0	0	0	0	0	Rainy Season	Hainan Provincial Center for Disease Control and Prevention
2017	Hainan province	Danzhou	Female	3~10	Han	Nursery children	Preschooler	0	0	0	0	0	0	0	Negative	0	Rainy Season	Hainan Provincial Center for Disease Control and Prevention
2017	Hainan province	Danzhou	Female	11~20	Han	Student	Primary school	0	0	0	0	0	0	0	0	0	Rainy Season	Hainan Provincial Center for Disease Control and Prevention
2017	Hainan province	Danzhou	Male	3~10	Han	Student	Primary school	0	0	0	0	0	0	0	Negative	0	Rainy Season	Hainan Provincial Center for Disease Control and Prevention
2017	Hainan province	Danzhou	Female	41~50	Han	Farmer	Junior High School	0	0	0	0	0	0	0	0	0	Rainy Season	Hainan Provincial Center for Disease Control and Prevention
2017	Hainan province	Danzhou	Male	21~30	Han	Farmer	Junior High School	0	0	0	0	0	0	0	0	0	Rainy Season	Hainan Provincial Center for Disease Control and Prevention
2017	Hainan province	Danzhou	Female	3~10	Han	Nursery children	Preschooler	0	0	0	0	0	0	0	Negative	0	Rainy Season	Hainan Provincial Center for Disease Control and Prevention
2017	Hainan province	Danzhou	Male	3~10	Han	Nursery children	Preschooler	0	0	0	0	0	0	0	Negative	0	Rainy Season	Hainan Provincial Center for Disease Control and Prevention
2017	Hainan province	Danzhou	Male	51~60	Han	Farmer	Junior High School	0	0	0	0	0	0	0	0	0	Rainy Season	Hainan Provincial Center for Disease Control and Prevention
2017	Hainan province	Danzhou	Female	51~60	Han	Farmer	Junior High School	0	0	0	0	0	0	0	0	0	Rainy Season	Hainan Provincial Center for Disease Control and Prevention
2017	Hainan province	Danzhou	Female	21~30	Han	Farmer	Junior High School	0	0	0	0	0	0	0	0	0	Rainy Season	Hainan Provincial Center for Disease Control and Prevention
2017	Hainan province	Danzhou	Female	3~10	Han	Nursery children	Preschooler	0	0	0	0	0	0	0	Negative	0	Rainy Season	Hainan Provincial Center for Disease Control and Prevention
2017	Hainan province	Danzhou	Male	61~70	Han	Farmer	High school/secondary school	0	0	0	0	0	0	0	0	0	Rainy Season	Hainan Provincial Center for Disease Control and Prevention
2017	Hainan province	Danzhou	Female	51~60	Han	Farmer	Junior High School	0	0	0	0	0	0	0	0	0	Rainy Season	Hainan Provincial Center for Disease Control and Prevention
2017	Hainan province	Danzhou	Male	31~40	Han	Farmer	Junior High School	0	0	0	0	0	0	0	0	0	Rainy Season	Hainan Provincial Center for Disease Control and Prevention
2017	Hainan province	Danzhou	Female	31~40	Han	Farmer	Primary school	0	0	0	0	0	0	0	0	0	Rainy Season	Hainan Provincial Center for Disease Control and Prevention
2017	Hainan province	Danzhou	Male	11~20	Han	Student	Junior High School	0	0	0	0	0	0	0	0	0	Rainy Season	Hainan Provincial Center for Disease Control and Prevention
2017	Hainan province	Danzhou	Female	61~70	Han	Farmer	semiliterate	0	0	0	0	0	0	0	0	0	Rainy Season	Hainan Provincial Center for Disease Control and Prevention
2017	Hainan province	Danzhou	Male	31~40	Han	Farmer	Junior High School	0	0	0	0	0	0	0	0	0	Rainy Season	Hainan Provincial Center for Disease Control and Prevention
2017	Hainan province	Danzhou	Female	31~40	Han	Farmer	Junior High School	0	0	0	0	0	0	0	0	0	Rainy Season	Hainan Provincial Center for Disease Control and Prevention
2017	Hainan province	Danzhou	Female	61~70	Han	Farmer	Primary school	0	0	0	0	0	0	0	0	0	Rainy Season	Hainan Provincial Center for Disease Control and Prevention
2017	Hainan province	Danzhou	Female	21~30	Han	Farmer	Junior High School	0	0	0	0	0	0	0	0	0	Rainy Season	Hainan Provincial Center for Disease Control and Prevention
2017	Hainan province	Danzhou	Male	31~40	Han	Farmer	Junior High School	0	0	0	0	0	0	0	0	0	Rainy Season	Hainan Provincial Center for Disease Control and Prevention
2017	Hainan province	Danzhou	Female	31~40	Han	Farmer	Junior High School	0	0	0	0	0	0	0	0	0	Rainy Season	Hainan Provincial Center for Disease Control and Prevention
2017	Hainan province	Danzhou	Female	11~20	Han	Student	Primary school	0	0	0	33	0	0	0	0	33	Rainy Season	Hainan Provincial Center for Disease Control and Prevention
2017	Hainan province	Danzhou	Male	51~60	Han	Farmer	Junior High School	0	0	0	0	0	0	0	0	0	Rainy Season	Hainan Provincial Center for Disease Control and Prevention
2017	Hainan province	Danzhou	Female	51~60	Han	Farmer	Junior High School	1	0	0	0	0	0	0	0	1	Rainy Season	Hainan Provincial Center for Disease Control and Prevention
2017	Hainan province	Danzhou	Male	3~10	Han	Student	Primary school	0	0	0	0	0	0	0	Negative	0	Rainy Season	Hainan Provincial Center for Disease Control and Prevention
2017	Hainan province	Danzhou	Female	3~10	Han	Nursery children	Preschooler	0	0	0	0	0	0	0	Negative	0	Rainy Season	Hainan Provincial Center for Disease Control and Prevention
2017	Hainan province	Danzhou	Female	3~10	Han	Student	Primary school	0	0	0	0	0	0	0	Negative	0	Rainy Season	Hainan Provincial Center for Disease Control and Prevention
2017	Hainan province	Danzhou	Male	31~40	Han	Farmer	Junior High School	0	0	0	0	0	0	0	0	0	Rainy Season	Hainan Provincial Center for Disease Control and Prevention
2017	Hainan province	Danzhou	Male	3~10	Han	Student	Primary school	0	0	0	0	0	0	0	Negative	0	Rainy Season	Hainan Provincial Center for Disease Control and Prevention
2017	Hainan province	Danzhou	Female	21~30	Han	Farmer	Junior High School	0	0	0	0	0	0	0	0	0	Rainy Season	Hainan Provincial Center for Disease Control and Prevention
2017	Hainan province	Danzhou	Female	3~10	Han	Nursery children	Preschooler	0	0	0	0	0	0	0	Negative	0	Rainy Season	Hainan Provincial Center for Disease Control and Prevention
2017	Hainan province	Danzhou	Female	51~60	Han	Farmer	Primary school	0	0	0	0	0	0	0	0	0	Rainy Season	Hainan Provincial Center for Disease Control and Prevention
2017	Hainan province	Danzhou	Female	11~20	Han	Farmer	Junior High School	0	0	0	0	0	0	0	0	0	Rainy Season	Hainan Provincial Center for Disease Control and Prevention
2017	Hainan province	Danzhou	Male	3~10	Han	Nursery children	Preschooler	0	0	0	0	0	0	0	Negative	0	Rainy Season	Hainan Provincial Center for Disease Control and Prevention
2017	Hainan province	Danzhou	Female	3~10	Han	Nursery children	Preschooler	0	0	0	0	0	0	0	Negative	0	Rainy Season	Hainan Provincial Center for Disease Control and Prevention
2017	Hainan province	Danzhou	Female	3~10	Han	Student	Primary school	0	0	0	0	3	0	0	Negative	3	Rainy Season	Hainan Provincial Center for Disease Control and Prevention
2017	Hainan province	Danzhou	Male	3~10	Han	Student	Primary school	0	0	0	0	0	0	0	Negative	0	Rainy Season	Hainan Provincial Center for Disease Control and Prevention
2017	Hainan province	Danzhou	Male	31~40	Han	Farmer	Junior High School	0	0	0	0	0	0	0	0	0	Rainy Season	Hainan Provincial Center for Disease Control and Prevention
2017	Hainan province	Danzhou	Male	3~10	Han	Nursery children	Preschooler	0	0	0	0	3	0	0	Negative	3	Rainy Season	Hainan Provincial Center for Disease Control and Prevention
2017	Hainan province	Danzhou	Female	71~	Han	Farmer	semiliterate	0	0	0	0	0	0	0	0	0	Rainy Season	Hainan Provincial Center for Disease Control and Prevention
2017	Hainan province	Danzhou	Male	51~60	Han	Farmer	Primary school	9	0	0	0	0	0	0	0	9	Rainy Season	Hainan Provincial Center for Disease Control and Prevention
2017	Hainan province	Danzhou	Male	3~10	Han	Nursery children	Preschooler	0	0	0	0	0	0	0	Negative	0	Rainy Season	Hainan Provincial Center for Disease Control and Prevention
2017	Hainan province	Danzhou	Female	31~40	Han	Farmer	Junior High School	0	0	0	0	0	0	0	0	0	Rainy Season	Hainan Provincial Center for Disease Control and Prevention
2017	Hainan province	Danzhou	Female	61~70	Han	Farmer	semiliterate	1	0	0	0	0	0	0	0	1	Rainy Season	Hainan Provincial Center for Disease Control and Prevention
2017	Hainan province	Danzhou	Female	61~70	Han	Farmer	semiliterate	0	0	0	0	0	0	0	0	0	Rainy Season	Hainan Provincial Center for Disease Control and Prevention
2017	Hainan province	Danzhou	Male	41~50	Han	Farmer	Junior High School	0	0	0	0	0	0	0	0	0	Rainy Season	Hainan Provincial Center for Disease Control and Prevention
2017	Hainan province	Danzhou	Female	41~50	Han	Farmer	Junior High School	0	0	0	0	0	0	0	0	0	Rainy Season	Hainan Provincial Center for Disease Control and Prevention
2017	Hainan province	Danzhou	Male	51~60	Han	Farmer	Junior High School	11	0	0	0	0	0	0	0	11	Rainy Season	Hainan Provincial Center for Disease Control and Prevention
2017	Hainan province	Danzhou	Female	61~70	Han	Farmer	Primary school	0	0	0	0	0	0	0	0	0	Rainy Season	Hainan Provincial Center for Disease Control and Prevention
2017	Hainan province	Danzhou	Male	61~70	Han	Farmer	Primary school	0	0	0	0	0	0	0	0	0	Rainy Season	Hainan Provincial Center for Disease Control and Prevention
2017	Hainan province	Danzhou	Male	3~10	Han	Student	Primary school	0	0	0	0	0	0	0	Negative	0	Rainy Season	Hainan Provincial Center for Disease Control and Prevention
2017	Hainan province	Danzhou	Female	11~20	Han	Student	Junior High School	0	0	0	0	0	0	0	0	0	Rainy Season	Hainan Provincial Center for Disease Control and Prevention
2017	Hainan province	Danzhou	Male	21~30	Han	Farmer	Junior High School	0	0	0	0	0	0	0	0	0	Rainy Season	Hainan Provincial Center for Disease Control and Prevention
2017	Hainan province	Danzhou	Female	11~20	Han	Student	Primary school	0	0	0	0	0	0	0	0	0	Rainy Season	Hainan Provincial Center for Disease Control and Prevention
2017	Hainan province	Danzhou	Male	11~20	Han	Student	Junior High School	0	0	0	0	0	0	0	0	0	Rainy Season	Hainan Provincial Center for Disease Control and Prevention
2017	Hainan province	Danzhou	Female	71~	Han	Farmer	semiliterate	0	0	0	0	0	0	0	0	0	Rainy Season	Hainan Provincial Center for Disease Control and Prevention
2017	Hainan province	Danzhou	Male	3~10	Han	Student	Primary school	0	0	0	0	0	0	0	Negative	0	Rainy Season	Hainan Provincial Center for Disease Control and Prevention
2017	Hainan province	Danzhou	Female	31~40	Han	Farmer	Primary school	0	0	0	0	0	0	0	0	0	Rainy Season	Hainan Provincial Center for Disease Control and Prevention
2017	Hainan province	Danzhou	Male	51~60	Han	Farmer	Junior High School	0	0	0	0	0	0	0	0	0	Rainy Season	Hainan Provincial Center for Disease Control and Prevention
2017	Hainan province	Danzhou	Female	3~10	Han	Nursery children	Preschooler	0	0	0	0	0	0	0	Negative	0	Rainy Season	Hainan Provincial Center for Disease Control and Prevention
2017	Hainan province	Danzhou	Female	41~50	Han	Farmer	Primary school	0	0	0	0	0	0	0	0	0	Rainy Season	Hainan Provincial Center for Disease Control and Prevention
2017	Hainan province	Danzhou	Female	21~30	Han	Farmer	Junior High School	0	0	0	0	0	0	0	0	0	Rainy Season	Hainan Provincial Center for Disease Control and Prevention
2017	Hainan province	Danzhou	Male	11~20	Han	Student	High school/secondary school	0	0	0	0	0	0	0	0	0	Rainy Season	Hainan Provincial Center for Disease Control and Prevention
2017	Hainan province	Danzhou	Male	71~	Han	Farmer	Primary school	0	0	0	0	0	0	0	0	0	Rainy Season	Hainan Provincial Center for Disease Control and Prevention
2017	Hainan province	Danzhou	Female	61~70	Han	Farmer	semiliterate	0	0	0	0	0	0	0	0	0	Rainy Season	Hainan Provincial Center for Disease Control and Prevention
2017	Hainan province	Danzhou	Female	31~40	Li	Farmer	Junior High School	0	0	0	0	0	0	0	0	0	Rainy Season	Hainan Provincial Center for Disease Control and Prevention
2017	Hainan province	Danzhou	Female	3~10	Li	Scattered children	Preschooler	0	0	0	0	0	0	0	Negative	0	Rainy Season	Hainan Provincial Center for Disease Control and Prevention
2017	Hainan province	Danzhou	Female	3~10	Li	Nursery children	Preschooler	0	0	0	16	0	0	0	Negative	16	Rainy Season	Hainan Provincial Center for Disease Control and Prevention
2017	Hainan province	Danzhou	Male	11~20	Han	Student	Junior High School	0	0	0	0	0	0	0	0	0	Rainy Season	Hainan Provincial Center for Disease Control and Prevention
2017	Hainan province	Danzhou	Male	51~60	Han	Farmer	Primary school	1	0	0	0	0	0	0	0	1	Rainy Season	Hainan Provincial Center for Disease Control and Prevention
2017	Hainan province	Danzhou	Female	61~70	Han	Farmer	Primary school	25	0	0	0	0	0	0	0	25	Rainy Season	Hainan Provincial Center for Disease Control and Prevention
2017	Hainan province	Danzhou	Female	3~10	Han	Nursery children	Preschooler	0	0	0	0	0	0	0	Negative	0	Rainy Season	Hainan Provincial Center for Disease Control and Prevention
2017	Hainan province	Danzhou	Male	41~50	Han	Farmer	Junior High School	0	0	0	0	0	0	0	0	0	Rainy Season	Hainan Provincial Center for Disease Control and Prevention
2017	Hainan province	Danzhou	Female	31~40	Han	Farmer	Junior High School	0	0	0	0	0	0	0	0	0	Rainy Season	Hainan Provincial Center for Disease Control and Prevention
2017	Hainan province	Danzhou	Female	3~10	Han	Student	Primary school	0	0	0	0	0	0	0	Negative	0	Rainy Season	Hainan Provincial Center for Disease Control and Prevention
2017	Hainan province	Danzhou	Male	3~10	Han	Student	Primary school	0	0	0	0	0	0	0	Negative	0	Rainy Season	Hainan Provincial Center for Disease Control and Prevention
2017	Hainan province	Danzhou	Male	61~70	Han	Farmer	Primary school	0	0	0	0	0	0	0	0	0	Rainy Season	Hainan Provincial Center for Disease Control and Prevention
2017	Hainan province	Danzhou	Female	61~70	Han	Farmer	Primary school	0	0	0	0	0	0	0	0	0	Rainy Season	Hainan Provincial Center for Disease Control and Prevention
2017	Hainan province	Danzhou	Male	31~40	Han	Farmer	Junior High School	0	0	0	0	0	0	0	0	0	Rainy Season	Hainan Provincial Center for Disease Control and Prevention
2017	Hainan province	Danzhou	Male	3~10	Han	Nursery children	Preschooler	0	0	0	0	0	0	0	Negative	0	Rainy Season	Hainan Provincial Center for Disease Control and Prevention
2017	Hainan province	Danzhou	Male	31~40	Li	Farmer	Junior High School	0	0	0	0	0	0	0	0	0	Rainy Season	Hainan Provincial Center for Disease Control and Prevention
2017	Hainan province	Danzhou	Female	61~70	Han	Farmer	Primary school	0	0	0	0	0	0	0	0	0	Rainy Season	Hainan Provincial Center for Disease Control and Prevention
2017	Hainan province	Danzhou	Male	3~10	Han	Student	Primary school	0	0	0	0	0	0	0	Negative	0	Rainy Season	Hainan Provincial Center for Disease Control and Prevention
2017	Hainan province	Danzhou	Male	3~10	Han	Nursery children	Preschooler	0	0	0	0	0	0	0	Negative	0	Rainy Season	Hainan Provincial Center for Disease Control and Prevention
2017	Hainan province	Danzhou	Male	3~10	Han	Nursery children	Preschooler	0	0	0	0	0	0	0	Negative	0	Rainy Season	Hainan Provincial Center for Disease Control and Prevention
2017	Hainan province	Danzhou	Female	41~50	Han	Farmer	Junior High School	0	0	0	0	0	0	0	0	0	Rainy Season	Hainan Provincial Center for Disease Control and Prevention
2017	Hainan province	Danzhou	Female	61~70	Han	Farmer	Primary school	0	0	0	8	0	0	0	0	8	Rainy Season	Hainan Provincial Center for Disease Control and Prevention
2017	Hainan province	Danzhou	Female	3~10	Han	Nursery children	Preschooler	0	0	0	0	0	0	0	Negative	0	Rainy Season	Hainan Provincial Center for Disease Control and Prevention
2017	Hainan province	Danzhou	Male	71~	Han	Farmer	Primary school	0	0	0	27	0	0	0	0	27	Rainy Season	Hainan Provincial Center for Disease Control and Prevention
2017	Hainan province	Danzhou	Female	61~70	Han	Farmer	semiliterate	0	0	0	21	0	0	0	0	21	Rainy Season	Hainan Provincial Center for Disease Control and Prevention
2017	Hainan province	Danzhou	Male	3~10	Han	Nursery children	Preschooler	0	0	0	0	0	0	0	Negative	0	Rainy Season	Hainan Provincial Center for Disease Control and Prevention
2017	Hainan province	Danzhou	Male	3~10	Han	Nursery children	Preschooler	0	0	0	0	0	0	0	Negative	0	Rainy Season	Hainan Provincial Center for Disease Control and Prevention
2017	Hainan province	Danzhou	Female	61~70	Han	Farmer	Primary school	0	0	0	0	0	0	0	0	0	Rainy Season	Hainan Provincial Center for Disease Control and Prevention
2017	Hainan province	Danzhou	Male	11~20	Han	Student	High school/secondary school	0	0	0	0	0	0	0	0	0	Rainy Season	Hainan Provincial Center for Disease Control and Prevention
2017	Hainan province	Danzhou	Male	11~20	Han	Student	Primary school	0	0	0	0	0	0	0	0	0	Rainy Season	Hainan Provincial Center for Disease Control and Prevention
2017	Hainan province	Danzhou	Male	3~10	Han	Student	Primary school	5	0	0	0	0	0	0	Negative	5	Rainy Season	Hainan Provincial Center for Disease Control and Prevention
2017	Hainan province	Danzhou	Female	41~50	Han	Farmer	Junior High School	0	0	0	0	0	0	0	0	0	Rainy Season	Hainan Provincial Center for Disease Control and Prevention
2017	Hainan province	Danzhou	Female	71~	Han	Farmer	Junior High School	0	0	0	0	0	0	0	0	0	Rainy Season	Hainan Provincial Center for Disease Control and Prevention
2017	Hainan province	Danzhou	Female	51~60	Han	Farmer	Primary school	0	0	0	0	0	0	0	0	0	Rainy Season	Hainan Provincial Center for Disease Control and Prevention
2017	Hainan province	Danzhou	Female	21~30	Han	Farmer	Primary school	5	0	0	0	0	0	0	0	5	Rainy Season	Hainan Provincial Center for Disease Control and Prevention
2017	Hainan province	Danzhou	Female	3~10	Han	Nursery children	Preschooler	0	0	0	0	0	0	0	Negative	0	Rainy Season	Hainan Provincial Center for Disease Control and Prevention
2017	Hainan province	Danzhou	Male	11~20	Han	Student	Primary school	0	0	0	0	0	0	0	0	0	Rainy Season	Hainan Provincial Center for Disease Control and Prevention
2017	Hainan province	Danzhou	Male	61~70	Han	Farmer	Junior High School	0	0	0	0	0	0	0	0	0	Rainy Season	Hainan Provincial Center for Disease Control and Prevention
2017	Hainan province	Danzhou	Male	61~70	Han	Farmer	Junior High School	0	0	0	0	0	0	0	0	0	Rainy Season	Hainan Provincial Center for Disease Control and Prevention
2017	Hainan province	Danzhou	Male	11~20	Han	Farmer	Junior High School	0	0	0	5	0	0	0	0	5	Rainy Season	Hainan Provincial Center for Disease Control and Prevention
2017	Hainan province	Danzhou	Male	61~70	Han	Farmer	Primary school	0	0	0	0	0	0	0	0	0	Rainy Season	Hainan Provincial Center for Disease Control and Prevention
2017	Hainan province	Danzhou	Female	51~60	Han	Farmer	Junior High School	10	0	0	0	0	0	0	0	10	Rainy Season	Hainan Provincial Center for Disease Control and Prevention
2017	Hainan province	Danzhou	Male	61~70	Han	Farmer	Junior High School	0	0	0	0	0	0	0	0	0	Rainy Season	Hainan Provincial Center for Disease Control and Prevention
2017	Hainan province	Danzhou	Female	41~50	Han	Farmer	Junior High School	0	0	0	0	0	0	0	0	0	Rainy Season	Hainan Provincial Center for Disease Control and Prevention
2017	Hainan province	Danzhou	Male	41~50	Han	Farmer	Primary school	0	0	0	0	0	0	0	0	0	Rainy Season	Hainan Provincial Center for Disease Control and Prevention
2017	Hainan province	Danzhou	Female	3~10	Han	Nursery children	Preschooler	0	0	0	0	0	0	0	Negative	0	Rainy Season	Hainan Provincial Center for Disease Control and Prevention
2017	Hainan province	Danzhou	Female	31~40	Han	Farmer	Junior High School	0	0	0	0	0	0	0	0	0	Rainy Season	Hainan Provincial Center for Disease Control and Prevention
2017	Hainan province	Danzhou	Female	61~70	Han	Farmer	Junior High School	0	0	0	0	0	0	0	0	0	Rainy Season	Hainan Provincial Center for Disease Control and Prevention
2017	Hainan province	Danzhou	Male	31~40	Han	Farmer	Junior High School	0	0	0	0	0	0	0	0	0	Rainy Season	Hainan Provincial Center for Disease Control and Prevention
2017	Hainan province	Danzhou	Male	71~	Han	Farmer	Primary school	0	0	0	0	0	0	0	0	0	Rainy Season	Hainan Provincial Center for Disease Control and Prevention
2017	Hainan province	Danzhou	Female	3~10	Han	Student	Primary school	0	0	0	0	0	0	0	Negative	0	Rainy Season	Hainan Provincial Center for Disease Control and Prevention
2017	Hainan province	Danzhou	Male	31~40	Han	Farmer	Junior High School	0	0	0	0	0	0	0	0	0	Rainy Season	Hainan Provincial Center for Disease Control and Prevention
2017	Hainan province	Danzhou	Female	31~40	Han	Farmer	Junior High School	0	0	0	0	0	0	0	0	0	Rainy Season	Hainan Provincial Center for Disease Control and Prevention
2017	Hainan province	Danzhou	Male	3~10	Han	Nursery children	Preschooler	0	0	0	0	0	0	0	Negative	0	Rainy Season	Hainan Provincial Center for Disease Control and Prevention
2017	Hainan province	Danzhou	Male	51~60	Han	Farmer	Junior High School	0	0	0	0	0	0	0	0	0	Rainy Season	Hainan Provincial Center for Disease Control and Prevention
2017	Hainan province	Danzhou	Male	61~70	Han	Farmer	Junior High School	0	0	0	0	0	0	0	0	0	Rainy Season	Hainan Provincial Center for Disease Control and Prevention
2017	Hainan province	Danzhou	Female	41~50	Han	Farmer	Junior High School	0	0	0	0	0	0	0	0	0	Rainy Season	Hainan Provincial Center for Disease Control and Prevention
2017	Hainan province	Danzhou	Female	41~50	Han	Farmer	Junior High School	0	0	0	0	0	0	0	0	0	Rainy Season	Hainan Provincial Center for Disease Control and Prevention
2017	Hainan province	Danzhou	Male	3~10	Han	Nursery children	Preschooler	0	0	0	0	0	0	0	Negative	0	Rainy Season	Hainan Provincial Center for Disease Control and Prevention
2017	Hainan province	Danzhou	Male	31~40	Han	Farmer	Junior High School	0	0	0	0	0	0	0	0	0	Rainy Season	Hainan Provincial Center for Disease Control and Prevention
2017	Hainan province	Danzhou	Male	51~60	Han	Farmer	Junior High School	0	0	0	0	0	0	0	0	0	Rainy Season	Hainan Provincial Center for Disease Control and Prevention
2017	Hainan province	Danzhou	Female	41~50	Han	Farmer	Junior High School	0	0	0	0	0	0	0	0	0	Rainy Season	Hainan Provincial Center for Disease Control and Prevention
2017	Hainan province	Danzhou	Male	51~60	Han	Farmer	Junior High School	0	0	0	0	0	0	0	0	0	Rainy Season	Hainan Provincial Center for Disease Control and Prevention
2017	Hainan province	Danzhou	Male	11~20	Han	Student	Junior High School	0	0	0	0	0	0	0	0	0	Rainy Season	Hainan Provincial Center for Disease Control and Prevention
2017	Hainan province	Danzhou	Male	71~	Han	Farmer	Junior High School	0	0	0	0	0	0	0	0	0	Rainy Season	Hainan Provincial Center for Disease Control and Prevention
2017	Hainan province	Danzhou	Female	61~70	Han	Farmer	Junior High School	0	0	0	0	0	0	0	0	0	Rainy Season	Hainan Provincial Center for Disease Control and Prevention
2017	Hainan province	Danzhou	Male	3~10	Han	Student	Primary school	0	0	0	102	0	0	0	Negative	102	Rainy Season	Hainan Provincial Center for Disease Control and Prevention
2017	Hainan province	Danzhou	Male	3~10	Han	Student	Primary school	0	0	0	39	0	0	0	Negative	39	Rainy Season	Hainan Provincial Center for Disease Control and Prevention
2017	Hainan province	Danzhou	Male	51~60	Han	Farmer	Junior High School	5	0	0	0	0	0	0	0	5	Rainy Season	Hainan Provincial Center for Disease Control and Prevention
2017	Hainan province	Danzhou	Female	51~60	Han	Farmer	Junior High School	73	0	0	0	0	0	0	0	73	Rainy Season	Hainan Provincial Center for Disease Control and Prevention
2017	Hainan province	Danzhou	Male	3~10	Han	Nursery children	Preschooler	0	0	0	0	0	0	0	Negative	0	Rainy Season	Hainan Provincial Center for Disease Control and Prevention
2017	Hainan province	Danzhou	Male	3~10	Han	Nursery children	Preschooler	0	0	0	0	0	0	0	Negative	0	Rainy Season	Hainan Provincial Center for Disease Control and Prevention
2017	Hainan province	Danzhou	Female	71~	Han	Farmer	Junior High School	0	0	0	0	0	0	0	0	0	Rainy Season	Hainan Provincial Center for Disease Control and Prevention
2017	Hainan province	Danzhou	Male	71~	Han	Farmer	Junior High School	0	0	0	0	0	0	0	0	0	Rainy Season	Hainan Provincial Center for Disease Control and Prevention
2017	Hainan province	Danzhou	Male	31~40	Han	Farmer	Junior High School	0	0	0	0	0	0	0	0	0	Rainy Season	Hainan Provincial Center for Disease Control and Prevention
2017	Hainan province	Danzhou	Female	31~40	Han	Farmer	Junior High School	0	0	0	0	0	0	0	0	0	Rainy Season	Hainan Provincial Center for Disease Control and Prevention
2017	Hainan province	Danzhou	Male	51~60	Han	Farmer	High school/secondary school	0	0	0	0	0	0	0	0	0	Rainy Season	Hainan Provincial Center for Disease Control and Prevention
2017	Hainan province	Danzhou	Female	51~60	Han	Farmer	Primary school	0	0	0	0	0	0	0	0	0	Rainy Season	Hainan Provincial Center for Disease Control and Prevention
2017	Hainan province	Danzhou	Female	3~10	Han	Student	Primary school	0	0	0	0	0	0	0	Negative	0	Rainy Season	Hainan Provincial Center for Disease Control and Prevention
2017	Hainan province	Danzhou	Male	51~60	Han	Farmer	High school/secondary school	0	0	0	0	0	0	0	0	0	Rainy Season	Hainan Provincial Center for Disease Control and Prevention
2017	Hainan province	Danzhou	Female	51~60	Han	Farmer	High school/secondary school	0	0	0	0	0	0	0	0	0	Rainy Season	Hainan Provincial Center for Disease Control and Prevention
2017	Hainan province	Danzhou	Male	3~10	Han	Student	Primary school	0	0	0	0	0	0	0	Negative	0	Rainy Season	Hainan Provincial Center for Disease Control and Prevention
2017	Hainan province	Danzhou	Female	3~10	Han	Nursery children	Preschooler	0	0	0	0	0	0	0	Negative	0	Rainy Season	Hainan Provincial Center for Disease Control and Prevention
2017	Hainan province	Danzhou	Female	61~70	Han	Farmer	semiliterate	0	0	0	0	0	0	0	0	0	Rainy Season	Hainan Provincial Center for Disease Control and Prevention
2017	Hainan province	Danzhou	Female	21~30	Han	Farmer	Junior High School	0	0	0	0	0	0	0	0	0	Rainy Season	Hainan Provincial Center for Disease Control and Prevention
2017	Hainan province	Danzhou	Female	31~40	Han	Farmer	Junior High School	0	0	0	0	0	0	0	0	0	Rainy Season	Hainan Provincial Center for Disease Control and Prevention
2017	Hainan province	Danzhou	Male	3~10	Han	Student	Primary school	0	0	0	0	0	0	0	Negative	0	Rainy Season	Hainan Provincial Center for Disease Control and Prevention
2017	Hainan province	Danzhou	Female	3~10	Han	Student	Primary school	0	0	0	0	0	0	0	Negative	0	Rainy Season	Hainan Provincial Center for Disease Control and Prevention
2017	Hainan province	Danzhou	Female	51~60	Han	Farmer	Primary school	0	0	0	0	0	0	0	0	0	Rainy Season	Hainan Provincial Center for Disease Control and Prevention
2017	Hainan province	Danzhou	Female	21~30	Han	Farmer	Junior High School	9	0	0	0	0	0	0	0	9	Rainy Season	Hainan Provincial Center for Disease Control and Prevention
2017	Hainan province	Danzhou	Female	21~30	Han	Farmer	Junior High School	0	0	0	0	0	0	0	0	0	Rainy Season	Hainan Provincial Center for Disease Control and Prevention
2017	Hainan province	Danzhou	Male	3~10	Han	Student	Primary school	0	0	0	0	0	0	0	Negative	0	Rainy Season	Hainan Provincial Center for Disease Control and Prevention
2017	Hainan province	Danzhou	Male	3~10	Han	Nursery children	Preschooler	0	0	0	0	0	0	0	Negative	0	Rainy Season	Hainan Provincial Center for Disease Control and Prevention
2017	Hainan province	Danzhou	Male	31~40	Han	Farmer	Junior High School	0	0	0	0	0	0	0	0	0	Rainy Season	Hainan Provincial Center for Disease Control and Prevention
2017	Hainan province	Danzhou	Female	31~40	Han	Farmer	Junior High School	0	0	0	0	0	0	0	0	0	Rainy Season	Hainan Provincial Center for Disease Control and Prevention
2017	Hainan province	Danzhou	Male	41~50	Han	Farmer	Junior High School	0	0	0	0	0	0	0	0	0	Rainy Season	Hainan Provincial Center for Disease Control and Prevention
2017	Hainan province	Danzhou	Female	51~60	Miao	Farmer	Junior High School	0	0	0	0	0	0	0	0	0	Rainy Season	Hainan Provincial Center for Disease Control and Prevention
2017	Hainan province	Danzhou	Male	41~50	Miao	Farmer	Primary school	0	0	0	0	0	0	0	0	0	Rainy Season	Hainan Provincial Center for Disease Control and Prevention
2017	Hainan province	Danzhou	Female	51~60	Miao	Farmer	Primary school	0	0	0	0	0	0	0	0	0	Rainy Season	Hainan Provincial Center for Disease Control and Prevention
2017	Hainan province	Danzhou	Male	11~20	Miao	Student	Junior High School	0	0	0	0	0	0	0	0	0	Rainy Season	Hainan Provincial Center for Disease Control and Prevention
2017	Hainan province	Danzhou	Male	3~10	Miao	Student	Primary school	0	0	0	0	0	0	0	Negative	0	Rainy Season	Hainan Provincial Center for Disease Control and Prevention
2017	Hainan province	Danzhou	Female	3~10	Miao	Nursery children	Preschooler	0	0	0	0	0	0	0	Negative	0	Rainy Season	Hainan Provincial Center for Disease Control and Prevention
2017	Hainan province	Danzhou	Male	31~40	Miao	Farmer	Junior High School	0	0	0	0	0	0	0	0	0	Rainy Season	Hainan Provincial Center for Disease Control and Prevention
2017	Hainan province	Danzhou	Female	21~30	Miao	Farmer	Primary school	0	0	0	0	0	0	0	0	0	Rainy Season	Hainan Provincial Center for Disease Control and Prevention
2017	Hainan province	Danzhou	Male	61~70	Miao	Farmer	Primary school	0	0	0	0	0	0	0	0	0	Rainy Season	Hainan Provincial Center for Disease Control and Prevention
2017	Hainan province	Danzhou	Male	31~40	Miao	Farmer	Junior High School	4	0	0	0	0	0	0	0	4	Rainy Season	Hainan Provincial Center for Disease Control and Prevention
2017	Hainan province	Danzhou	Female	3~10	Miao	Student	Primary school	0	0	0	0	0	0	0	Negative	0	Rainy Season	Hainan Provincial Center for Disease Control and Prevention
2017	Hainan province	Danzhou	Male	41~50	Miao	Farmer	Primary school	0	0	0	0	0	0	0	0	0	Rainy Season	Hainan Provincial Center for Disease Control and Prevention
2017	Hainan province	Danzhou	Male	11~20	Miao	Farmer	Junior High School	0	0	0	0	0	0	0	0	0	Rainy Season	Hainan Provincial Center for Disease Control and Prevention
2017	Hainan province	Danzhou	Female	51~60	Miao	Farmer	Primary school	0	0	0	0	0	0	0	0	0	Rainy Season	Hainan Provincial Center for Disease Control and Prevention
2017	Hainan province	Danzhou	Male	3~10	Miao	Scattered children	Preschooler	0	0	0	0	0	0	0	Negative	0	Rainy Season	Hainan Provincial Center for Disease Control and Prevention
2017	Hainan province	Danzhou	Male	31~40	Miao	Farmer	Junior High School	0	0	0	0	0	0	0	0	0	Rainy Season	Hainan Provincial Center for Disease Control and Prevention
2017	Hainan province	Danzhou	Male	61~70	Miao	Farmer	Primary school	0	0	0	0	0	0	0	0	0	Rainy Season	Hainan Provincial Center for Disease Control and Prevention
2017	Hainan province	Danzhou	Female	61~70	Miao	Farmer	Primary school	0	0	0	0	0	0	0	0	0	Rainy Season	Hainan Provincial Center for Disease Control and Prevention
2017	Hainan province	Danzhou	Female	31~40	Miao	Farmer	Primary school	0	0	0	0	0	0	0	0	0	Rainy Season	Hainan Provincial Center for Disease Control and Prevention
2017	Hainan province	Danzhou	Male	51~60	Miao	Farmer	Primary school	0	0	0	0	0	0	0	0	0	Rainy Season	Hainan Provincial Center for Disease Control and Prevention
2017	Hainan province	Danzhou	Female	61~70	Li	Farmer	Primary school	0	0	0	0	0	0	0	0	0	Rainy Season	Hainan Provincial Center for Disease Control and Prevention
2017	Hainan province	Danzhou	Female	31~40	Li	Farmer	Junior High School	0	0	0	0	0	0	0	0	0	Rainy Season	Hainan Provincial Center for Disease Control and Prevention
2017	Hainan province	Danzhou	Male	3~10	Li	Nursery children	Preschooler	0	0	0	0	0	0	0	Negative	0	Rainy Season	Hainan Provincial Center for Disease Control and Prevention
2017	Hainan province	Danzhou	Female	71~	Li	Farmer	semiliterate	0	0	0	0	0	0	0	0	0	Rainy Season	Hainan Provincial Center for Disease Control and Prevention
2017	Hainan province	Danzhou	Male	71~	Li	Farmer	Primary school	0	0	0	0	0	0	0	0	0	Rainy Season	Hainan Provincial Center for Disease Control and Prevention
2017	Hainan province	Danzhou	Male	41~50	Li	Farmer	Junior High School	0	0	0	0	0	0	0	0	0	Rainy Season	Hainan Provincial Center for Disease Control and Prevention
2017	Hainan province	Danzhou	Female	31~40	Han	Farmer	Junior High School	0	0	0	0	0	0	0	0	0	Rainy Season	Hainan Provincial Center for Disease Control and Prevention
2017	Hainan province	Danzhou	Male	3~10	Li	Student	Primary school	0	0	0	0	0	0	0	Negative	0	Rainy Season	Hainan Provincial Center for Disease Control and Prevention
2017	Hainan province	Danzhou	Female	21~30	Han	Farmer	Junior High School	0	0	0	0	0	0	0	0	0	Rainy Season	Hainan Provincial Center for Disease Control and Prevention
2017	Hainan province	Danzhou	Male	31~40	Li	Farmer	Primary school	0	0	0	0	0	0	0	0	0	Rainy Season	Hainan Provincial Center for Disease Control and Prevention
2017	Hainan province	Danzhou	Female	31~40	Li	Farmer	Primary school	0	0	0	0	0	0	0	0	0	Rainy Season	Hainan Provincial Center for Disease Control and Prevention
2017	Hainan province	Danzhou	Female	11~20	Li	Student	Primary school	0	0	0	0	0	0	0	0	0	Rainy Season	Hainan Provincial Center for Disease Control and Prevention
2017	Hainan province	Danzhou	Male	51~60	Han	Farmer	Primary school	0	0	0	0	0	0	0	0	0	Rainy Season	Hainan Provincial Center for Disease Control and Prevention
2017	Hainan province	Danzhou	Male	41~50	Li	Farmer	Junior High School	0	0	0	0	0	0	0	0	0	Rainy Season	Hainan Provincial Center for Disease Control and Prevention
2017	Hainan province	Danzhou	Female	41~50	Li	Farmer	Junior High School	0	0	0	0	0	0	0	0	0	Rainy Season	Hainan Provincial Center for Disease Control and Prevention
2017	Hainan province	Danzhou	Male	11~20	Li	Student	Primary school	0	0	0	0	0	0	0	0	0	Rainy Season	Hainan Provincial Center for Disease Control and Prevention
2017	Hainan province	Danzhou	Male	41~50	Li	Farmer	High school/secondary school	0	0	0	0	0	0	0	0	0	Rainy Season	Hainan Provincial Center for Disease Control and Prevention
2017	Hainan province	Danzhou	Female	41~50	Li	Farmer	Junior High School	0	0	0	0	0	0	0	0	0	Rainy Season	Hainan Provincial Center for Disease Control and Prevention
2017	Hainan province	Danzhou	Female	3~10	Li	Student	Preschooler	0	0	0	0	0	0	0	Negative	0	Rainy Season	Hainan Provincial Center for Disease Control and Prevention
2017	Hainan province	Danzhou	Male	41~50	Li	Farmer	Junior High School	0	0	0	0	0	0	0	0	0	Rainy Season	Hainan Provincial Center for Disease Control and Prevention
2017	Hainan province	Danzhou	Male	71~	Li	Farmer	semiliterate	0	0	0	0	0	0	0	0	0	Rainy Season	Hainan Provincial Center for Disease Control and Prevention
2017	Hainan province	Danzhou	Female	71~	Li	Farmer	semiliterate	0	0	0	0	0	0	0	0	0	Rainy Season	Hainan Provincial Center for Disease Control and Prevention
2017	Hainan province	Danzhou	Male	51~60	Li	Farmer	Junior High School	0	0	0	0	0	0	0	0	0	Rainy Season	Hainan Provincial Center for Disease Control and Prevention
2017	Hainan province	Danzhou	Female	51~60	Li	Farmer	Junior High School	0	0	0	0	0	0	0	0	0	Rainy Season	Hainan Provincial Center for Disease Control and Prevention
2017	Hainan province	Danzhou	Male	51~60	Li	Farmer	Primary school	0	0	0	0	0	0	0	0	0	Rainy Season	Hainan Provincial Center for Disease Control and Prevention
2017	Hainan province	Danzhou	Female	41~50	Li	Farmer	Primary school	0	0	0	0	0	0	0	0	0	Rainy Season	Hainan Provincial Center for Disease Control and Prevention
2017	Hainan province	Danzhou	Female	51~60	Li	Farmer	Primary school	0	0	0	0	0	0	0	0	0	Rainy Season	Hainan Provincial Center for Disease Control and Prevention
2017	Hainan province	Danzhou	Female	41~50	Li	Farmer	Junior High School	0	0	0	0	0	0	0	0	0	Rainy Season	Hainan Provincial Center for Disease Control and Prevention
2017	Hainan province	Danzhou	Male	31~40	Li	Farmer	Junior High School	0	0	0	0	0	0	0	0	0	Rainy Season	Hainan Provincial Center for Disease Control and Prevention
2017	Hainan province	Danzhou	Male	61~70	Han	Farmer	Junior High School	0	0	0	0	0	0	0	0	0	Rainy Season	Hainan Provincial Center for Disease Control and Prevention
2017	Hainan province	Danzhou	Female	51~60	Han	Farmer	Junior High School	0	0	0	0	0	0	0	0	0	Rainy Season	Hainan Provincial Center for Disease Control and Prevention
2017	Hainan province	Danzhou	Male	61~70	Han	Farmer	Junior High School	0	0	0	0	0	0	0	0	0	Rainy Season	Hainan Provincial Center for Disease Control and Prevention
2017	Hainan province	Danzhou	Female	61~70	Han	Farmer	Junior High School	0	0	0	0	0	0	0	0	0	Rainy Season	Hainan Provincial Center for Disease Control and Prevention
2017	Hainan province	Danzhou	Male	31~40	Han	Farmer	High school/secondary school	0	0	0	0	0	0	0	0	0	Rainy Season	Hainan Provincial Center for Disease Control and Prevention
2017	Hainan province	Danzhou	Female	41~50	Li	Farmer	Junior High School	0	0	0	0	0	0	0	0	0	Rainy Season	Hainan Provincial Center for Disease Control and Prevention
2017	Hainan province	Danzhou	Male	41~50	Han	Farmer	Junior High School	0	0	0	0	0	0	0	0	0	Rainy Season	Hainan Provincial Center for Disease Control and Prevention
2017	Hainan province	Danzhou	Female	41~50	Han	Farmer	Junior High School	0	0	0	0	0	0	0	0	0	Rainy Season	Hainan Provincial Center for Disease Control and Prevention
2017	Hainan province	Danzhou	Male	51~60	Han	Farmer	High school/secondary school	0	0	0	0	0	0	0	0	0	Rainy Season	Hainan Provincial Center for Disease Control and Prevention
2017	Hainan province	Danzhou	Female	51~60	Han	Farmer	Junior High School	0	0	0	0	0	0	0	0	0	Rainy Season	Hainan Provincial Center for Disease Control and Prevention
2017	Hainan province	Danzhou	Female	3~10	Han	Nursery children	Preschooler	0	0	0	0	0	0	0	Negative	0	Rainy Season	Hainan Provincial Center for Disease Control and Prevention
2017	Hainan province	Danzhou	Male	61~70	Han	Educator	High school/secondary school	0	0	0	0	0	0	0	0	0	Rainy Season	Hainan Provincial Center for Disease Control and Prevention
2017	Hainan province	Danzhou	Female	41~50	Li	Farmer	Junior High School	0	0	0	0	0	0	0	0	0	Rainy Season	Hainan Provincial Center for Disease Control and Prevention
2017	Hainan province	Danzhou	Male	41~50	Zhuang	Farmer	Junior High School	0	0	0	0	0	0	0	0	0	Rainy Season	Hainan Provincial Center for Disease Control and Prevention
2017	Hainan province	Danzhou	Male	51~60	Li	Farmer	Junior High School	0	0	0	0	0	0	0	0	0	Rainy Season	Hainan Provincial Center for Disease Control and Prevention
2017	Hainan province	Danzhou	Female	41~50	Zhuang	Farmer	Junior High School	0	0	0	0	0	0	0	0	0	Rainy Season	Hainan Provincial Center for Disease Control and Prevention
2017	Hainan province	Danzhou	Male	51~60	Li	Farmer	High school/secondary school	0	0	0	0	0	0	0	0	0	Rainy Season	Hainan Provincial Center for Disease Control and Prevention
2017	Hainan province	Danzhou	Female	51~60	Li	Farmer	Junior High School	0	0	0	0	0	0	0	0	0	Rainy Season	Hainan Provincial Center for Disease Control and Prevention
2017	Hainan province	Danzhou	Male	51~60	Li	Farmer	Junior High School	0	0	0	0	0	0	0	0	0	Rainy Season	Hainan Provincial Center for Disease Control and Prevention
2017	Hainan province	Danzhou	Female	51~60	Li	Farmer	Junior High School	0	0	0	0	0	0	0	0	0	Rainy Season	Hainan Provincial Center for Disease Control and Prevention
2017	Hainan province	Danzhou	Female	71~	Li	Farmer	semiliterate	0	0	0	0	0	0	0	0	0	Rainy Season	Hainan Provincial Center for Disease Control and Prevention
2017	Hainan province	Danzhou	Female	41~50	Li	Farmer	Junior High School	0	0	0	0	0	0	0	0	0	Rainy Season	Hainan Provincial Center for Disease Control and Prevention
2017	Hainan province	Danzhou	Female	31~40	Li	Farmer	High school/secondary school	0	0	0	0	0	0	0	0	0	Rainy Season	Hainan Provincial Center for Disease Control and Prevention
2017	Hainan province	Danzhou	Male	11~20	Li	Student	Primary school	0	0	0	0	0	0	0	0	0	Rainy Season	Hainan Provincial Center for Disease Control and Prevention
2017	Hainan province	Danzhou	Female	61~70	Li	Farmer	semiliterate	0	0	0	0	0	0	0	0	0	Rainy Season	Hainan Provincial Center for Disease Control and Prevention
2017	Hainan province	Danzhou	Male	3~10	Li	Nursery children	Preschooler	0	0	0	0	0	0	0	Negative	0	Rainy Season	Hainan Provincial Center for Disease Control and Prevention
2017	Hainan province	Danzhou	Male	3~10	Li	Nursery children	Preschooler	0	0	0	0	0	0	0	Negative	0	Rainy Season	Hainan Provincial Center for Disease Control and Prevention
2017	Hainan province	Danzhou	Male	31~40	Li	Farmer	Junior High School	0	0	0	0	0	0	0	0	0	Rainy Season	Hainan Provincial Center for Disease Control and Prevention
2017	Hainan province	Danzhou	Female	71~	Li	Farmer	semiliterate	0	0	0	0	0	0	0	0	0	Rainy Season	Hainan Provincial Center for Disease Control and Prevention
2017	Hainan province	Danzhou	Male	3~10	Li	Nursery children	Preschooler	0	0	0	0	0	0	0	Negative	0	Rainy Season	Hainan Provincial Center for Disease Control and Prevention
2017	Hainan province	Danzhou	Male	41~50	Li	Farmer	College and above	0	0	0	0	0	0	0	0	0	Rainy Season	Hainan Provincial Center for Disease Control and Prevention
2017	Hainan province	Danzhou	Female	51~60	Han	Farmer	Junior High School	0	0	0	0	0	0	0	0	0	Rainy Season	Hainan Provincial Center for Disease Control and Prevention
2017	Hainan province	Danzhou	Male	51~60	Han	Farmer	Junior High School	0	0	0	0	0	0	0	0	0	Rainy Season	Hainan Provincial Center for Disease Control and Prevention
2017	Hainan province	Danzhou	Female	41~50	Han	Farmer	Junior High School	0	0	0	0	0	0	0	0	0	Rainy Season	Hainan Provincial Center for Disease Control and Prevention
2017	Hainan province	Danzhou	Male	51~60	Han	Farmer	Junior High School	0	0	0	0	0	0	0	0	0	Rainy Season	Hainan Provincial Center for Disease Control and Prevention
2017	Hainan province	Danzhou	Female	51~60	Han	Farmer	Junior High School	0	0	0	0	0	0	0	0	0	Rainy Season	Hainan Provincial Center for Disease Control and Prevention
2017	Hainan province	Danzhou	Male	51~60	Han	Farmer	Junior High School	0	0	0	0	0	0	0	0	0	Rainy Season	Hainan Provincial Center for Disease Control and Prevention
2017	Hainan province	Danzhou	Female	51~60	Han	Farmer	Junior High School	0	0	0	0	0	0	0	0	0	Rainy Season	Hainan Provincial Center for Disease Control and Prevention
2017	Hainan province	Danzhou	Male	51~60	Han	Farmer	Junior High School	0	0	0	0	0	0	0	0	0	Rainy Season	Hainan Provincial Center for Disease Control and Prevention
2017	Hainan province	Danzhou	Female	51~60	Yao	Farmer	Junior High School	0	0	0	0	0	0	0	0	0	Rainy Season	Hainan Provincial Center for Disease Control and Prevention
2017	Hainan province	Danzhou	Male	61~70	Han	Farmer	Junior High School	0	0	0	0	0	0	0	0	0	Rainy Season	Hainan Provincial Center for Disease Control and Prevention
2017	Hainan province	Danzhou	Female	71~	Han	Farmer	Primary school	0	0	0	0	0	0	0	0	0	Rainy Season	Hainan Provincial Center for Disease Control and Prevention
2017	Hainan province	Danzhou	Male	51~60	Han	Farmer	High school/secondary school	0	0	0	0	0	0	0	0	0	Rainy Season	Hainan Provincial Center for Disease Control and Prevention
2017	Hainan province	Danzhou	Female	51~60	Han	Farmer	Junior High School	0	0	0	0	0	0	0	0	0	Rainy Season	Hainan Provincial Center for Disease Control and Prevention
2017	Hainan province	Danzhou	Male	71~	Han	Farmer	Primary school	0	0	0	0	0	0	0	0	0	Rainy Season	Hainan Provincial Center for Disease Control and Prevention
2017	Hainan province	Danzhou	Female	41~50	Han	Farmer	Junior High School	8	0	0	0	0	0	0	0	8	Rainy Season	Hainan Provincial Center for Disease Control and Prevention
2017	Hainan province	Danzhou	Male	51~60	Han	Farmer	Junior High School	0	0	0	0	0	0	0	0	0	Rainy Season	Hainan Provincial Center for Disease Control and Prevention
2017	Hainan province	Danzhou	Male	71~	Han	Farmer	Primary school	0	0	0	0	0	0	0	0	0	Rainy Season	Hainan Provincial Center for Disease Control and Prevention
2017	Hainan province	Danzhou	Male	51~60	Han	Farmer	Primary school	0	0	0	0	0	0	0	0	0	Rainy Season	Hainan Provincial Center for Disease Control and Prevention
2017	Hainan province	Danzhou	Male	51~60	Han	Farmer	Junior High School	0	0	0	0	0	0	0	0	0	Rainy Season	Hainan Provincial Center for Disease Control and Prevention
2017	Hainan province	Danzhou	Male	51~60	Han	Farmer	High school/secondary school	0	0	0	0	0	0	0	0	0	Rainy Season	Hainan Provincial Center for Disease Control and Prevention
2017	Hainan province	Danzhou	Male	61~70	Han	Farmer	High school/secondary school	0	0	0	0	0	0	0	0	0	Rainy Season	Hainan Provincial Center for Disease Control and Prevention
2017	Hainan province	Danzhou	Female	61~70	Han	Farmer	Junior High School	0	0	0	0	0	0	0	0	0	Rainy Season	Hainan Provincial Center for Disease Control and Prevention
2017	Hainan province	Danzhou	Male	3~10	Han	Nursery children	Preschooler	0	0	0	0	0	0	0	Negative	0	Rainy Season	Hainan Provincial Center for Disease Control and Prevention
2017	Hainan province	Danzhou	Male	41~50	Han	Farmer	Junior High School	0	0	0	0	0	0	0	0	0	Rainy Season	Hainan Provincial Center for Disease Control and Prevention
2017	Hainan province	Danzhou	Female	41~50	Han	Farmer	Junior High School	0	0	0	0	0	0	0	0	0	Rainy Season	Hainan Provincial Center for Disease Control and Prevention
2017	Hainan province	Danzhou	Male	51~60	Han	Farmer	Junior High School	0	0	0	0	0	0	0	0	0	Rainy Season	Hainan Provincial Center for Disease Control and Prevention
2017	Hainan province	Danzhou	Female	51~60	Han	Farmer	Junior High School	0	0	0	0	0	0	0	0	0	Rainy Season	Hainan Provincial Center for Disease Control and Prevention
2017	Hainan province	Danzhou	Female	51~60	Han	Farmer	Junior High School	0	0	0	0	0	0	0	0	0	Rainy Season	Hainan Provincial Center for Disease Control and Prevention
2017	Hainan province	Danzhou	Female	51~60	Han	Farmer	Junior High School	0	0	0	0	0	0	0	0	0	Rainy Season	Hainan Provincial Center for Disease Control and Prevention
2017	Hainan province	Danzhou	Female	51~60	Han	Farmer	Junior High School	0	0	0	0	0	0	0	0	0	Rainy Season	Hainan Provincial Center for Disease Control and Prevention
2017	Hainan province	Danzhou	Male	31~40	Han	Farmer	High school/secondary school	0	0	0	0	0	0	0	0	0	Rainy Season	Hainan Provincial Center for Disease Control and Prevention
2017	Hainan province	Danzhou	Male	61~70	Han	Farmer	Junior High School	0	0	0	0	0	0	0	0	0	Rainy Season	Hainan Provincial Center for Disease Control and Prevention
2017	Hainan province	Danzhou	Female	51~60	Han	Farmer	Junior High School	0	0	0	0	0	0	0	0	0	Rainy Season	Hainan Provincial Center for Disease Control and Prevention
2017	Hainan province	Danzhou	Male	61~70	Li	Farmer	High school/secondary school	0	0	0	0	0	0	0	0	0	Rainy Season	Hainan Provincial Center for Disease Control and Prevention
2017	Hainan province	Danzhou	Male	41~50	Li	Farmer	High school/secondary school	0	0	0	0	0	0	0	0	0	Rainy Season	Hainan Provincial Center for Disease Control and Prevention
2017	Hainan province	Danzhou	Female	41~50	Han	Farmer	High school/secondary school	0	0	0	0	0	0	0	0	0	Rainy Season	Hainan Provincial Center for Disease Control and Prevention
2017	Hainan province	Danzhou	Male	51~60	Li	Farmer	Junior High School	0	0	0	0	0	0	0	0	0	Rainy Season	Hainan Provincial Center for Disease Control and Prevention
2017	Hainan province	Danzhou	Female	51~60	Li	Farmer	Junior High School	0	0	0	0	0	0	0	0	0	Rainy Season	Hainan Provincial Center for Disease Control and Prevention
2017	Hainan province	Danzhou	Male	21~30	Li	Farmer	Junior High School	0	0	0	0	0	0	0	0	0	Rainy Season	Hainan Provincial Center for Disease Control and Prevention
2017	Hainan province	Danzhou	Male	41~50	Li	Farmer	Junior High School	0	0	0	0	0	0	0	0	0	Rainy Season	Hainan Provincial Center for Disease Control and Prevention
2017	Hainan province	Danzhou	Female	41~50	Li	Farmer	Junior High School	0	0	0	0	0	0	0	0	0	Rainy Season	Hainan Provincial Center for Disease Control and Prevention
2017	Hainan province	Danzhou	Male	21~30	Li	Farmer	Junior High School	0	0	0	0	0	0	0	0	0	Rainy Season	Hainan Provincial Center for Disease Control and Prevention
2017	Hainan province	Danzhou	Female	21~30	Li	Farmer	Junior High School	0	0	0	0	0	0	0	0	0	Rainy Season	Hainan Provincial Center for Disease Control and Prevention
2017	Hainan province	Danzhou	Female	41~50	Li	Farmer	Junior High School	0	0	0	0	0	0	0	0	0	Rainy Season	Hainan Provincial Center for Disease Control and Prevention
2017	Hainan province	Danzhou	Male	41~50	Li	Farmer	Junior High School	0	0	0	0	0	0	0	0	0	Rainy Season	Hainan Provincial Center for Disease Control and Prevention
2017	Hainan province	Danzhou	Male	21~30	Li	Farmer	Junior High School	0	0	0	0	0	0	0	0	0	Rainy Season	Hainan Provincial Center for Disease Control and Prevention
2017	Hainan province	Danzhou	Female	61~70	Li	Farmer	semiliterate	42	0	0	0	0	0	0	0	42	Rainy Season	Hainan Provincial Center for Disease Control and Prevention
2017	Hainan province	Danzhou	Male	41~50	Li	Farmer	Junior High School	0	0	0	0	0	0	0	0	0	Rainy Season	Hainan Provincial Center for Disease Control and Prevention
2017	Hainan province	Danzhou	Female	41~50	Li	Farmer	Junior High School	0	0	0	0	0	0	0	0	0	Rainy Season	Hainan Provincial Center for Disease Control and Prevention
2017	Hainan province	Danzhou	Male	41~50	Li	Farmer	Junior High School	0	0	0	0	0	0	0	0	0	Rainy Season	Hainan Provincial Center for Disease Control and Prevention
2017	Hainan province	Danzhou	Female	51~60	Li	Farmer	Junior High School	0	0	0	0	0	0	0	0	0	Dry Season	Hainan Provincial Center for Disease Control and Prevention
2017	Hainan province	Danzhou	Female	71~	Han	Farmer	semiliterate	0	0	0	0	0	0	0	0	0	Dry Season	Hainan Provincial Center for Disease Control and Prevention
2017	Hainan province	Danzhou	Male	41~50	Han	Others	Junior High School	0	0	0	0	0	0	0	0	0	Rainy Season	Hainan Provincial Center for Disease Control and Prevention
2017	Hainan province	Danzhou	Female	41~50	Han	Others	College and above	0	0	0	0	0	0	0	0	0	Rainy Season	Hainan Provincial Center for Disease Control and Prevention
2017	Hainan province	Danzhou	Female	3~10	Han	Student	Primary school	0	0	0	0	0	0	0	Negative	0	Rainy Season	Hainan Provincial Center for Disease Control and Prevention
2017	Hainan province	Danzhou	Male	71~	Li	Retiree	High school/secondary school	0	0	0	0	0	0	0	0	0	Rainy Season	Hainan Provincial Center for Disease Control and Prevention
2017	Hainan province	Danzhou	Female	51~60	Han	Farmer	Junior High School	0	0	0	0	0	0	0	0	0	Rainy Season	Hainan Provincial Center for Disease Control and Prevention
2017	Hainan province	Danzhou	Male	41~50	Li	Farmer	Junior High School	0	0	0	0	0	0	0	0	0	Rainy Season	Hainan Provincial Center for Disease Control and Prevention
2017	Hainan province	Danzhou	Female	41~50	Li	Farmer	Junior High School	0	0	0	0	0	0	0	0	0	Rainy Season	Hainan Provincial Center for Disease Control and Prevention
2017	Hainan province	Danzhou	Female	21~30	Miao	Farmer	Junior High School	0	0	0	0	0	0	0	0	0	Rainy Season	Hainan Provincial Center for Disease Control and Prevention
2017	Hainan province	Danzhou	Female	21~30	Miao	Farmer	Primary school	0	0	0	0	0	0	0	0	0	Rainy Season	Hainan Provincial Center for Disease Control and Prevention
2017	Hainan province	Danzhou	Male	41~50	Miao	Farmer	Primary school	3	0	0	0	0	0		0	3	Rainy Season	Hainan Provincial Center for Disease Control and Prevention
2017	Hainan province	Danzhou	Female	3~10	Han	Student	Primary school	0	0	0	0	0	0	0	Negative	0	Rainy Season	Hainan Provincial Center for Disease Control and Prevention
2017	Hainan province	Danzhou	Male	51~60	Han	Farmer	Junior High School	0	0	0	0	0	0	0	0	0	Rainy Season	Hainan Provincial Center for Disease Control and Prevention
2017	Hainan province	Danzhou	Female	51~60	Han	Farmer	Junior High School	0	0	0	0	0	0	0	0	0	Rainy Season	Hainan Provincial Center for Disease Control and Prevention
2017	Hainan province	Danzhou	Male	61~70	Han	Farmer	Primary school	0	0	0	0	0	0	0	0	0	Rainy Season	Hainan Provincial Center for Disease Control and Prevention
2017	Hainan province	Danzhou	Female	51~60	Han	Farmer	Primary school	0	0	0	0	0	0	0	0	0	Rainy Season	Hainan Provincial Center for Disease Control and Prevention
2017	Hainan province	Danzhou	Male	21~30	Han	Farmer	Primary school	0	0	0	0	0	0	0	0	0	Rainy Season	Hainan Provincial Center for Disease Control and Prevention
2017	Hainan province	Danzhou	Male	3~10	Han	Student	Primary school	0	0	0	0	0	0	0	Negative	0	Rainy Season	Hainan Provincial Center for Disease Control and Prevention
2017	Hainan province	Danzhou	Male	41~50	Han	Farmer	Primary school	0	0	0	0	0	0	0	0	0	Rainy Season	Hainan Provincial Center for Disease Control and Prevention
2017	Hainan province	Danzhou	Female	41~50	Han	Farmer	Primary school	0	0	0	0	0	0	0	0	0	Rainy Season	Hainan Provincial Center for Disease Control and Prevention
2017	Hainan province	Danzhou	Male	61~70	Han	Farmer	Primary school	21	0	0	0	0	0	0	0	21	Rainy Season	Hainan Provincial Center for Disease Control and Prevention
2017	Hainan province	Danzhou	Male	31~40	Han	Farmer	Junior High School	0	0	0	0	0	0	0	0	0	Rainy Season	Hainan Provincial Center for Disease Control and Prevention
2017	Hainan province	Danzhou	Female	31~40	Han	Farmer	Junior High School	0	0	0	0	0	0	0	0	0	Rainy Season	Hainan Provincial Center for Disease Control and Prevention
2017	Hainan province	Danzhou	Female	61~70	Han	Migrant Worke	semiliterate	0	0	0	0	0	0	0	0	0	Rainy Season	Hainan Provincial Center for Disease Control and Prevention
2017	Hainan province	Danzhou	Male	41~50	Han	Farmer	Junior High School	0	0	0	0	0	0	0	0	0	Rainy Season	Hainan Provincial Center for Disease Control and Prevention
2017	Hainan province	Danzhou	Female	41~50	Han	Farmer	Primary school	0	0	0	0	0	0	0	0	0	Rainy Season	Hainan Provincial Center for Disease Control and Prevention
2017	Hainan province	Danzhou	Female	21~30	Han	Farmer	Junior High School	0	0	0	0	0	0	0	0	0	Rainy Season	Hainan Provincial Center for Disease Control and Prevention
2017	Hainan province	Danzhou	Male	21~30	Han	Farmer	Junior High School	0	0	0	0	0	0	0	0	0	Rainy Season	Hainan Provincial Center for Disease Control and Prevention
2017	Hainan province	Danzhou	Male	41~50	Han	Farmer	Junior High School	0	0	0	0	0	0	0	0	0	Rainy Season	Hainan Provincial Center for Disease Control and Prevention
2017	Hainan province	Danzhou	Female	31~40	Han	Farmer	Primary school	0	0	0	0	0	0	0	0	0	Rainy Season	Hainan Provincial Center for Disease Control and Prevention
2017	Hainan province	Danzhou	Male	41~50	Han	Farmer	Junior High School	0	0	0	0	0	0	0	0	0	Rainy Season	Hainan Provincial Center for Disease Control and Prevention
2017	Hainan province	Danzhou	Female	31~40	Miao	Farmer	Primary school	0	0	0	0	0	0	0	0	0	Rainy Season	Hainan Provincial Center for Disease Control and Prevention
2017	Hainan province	Danzhou	Male	51~60	Miao	Farmer	Primary school	76	0	0	0	0	0	0	0	76	Rainy Season	Hainan Provincial Center for Disease Control and Prevention
2017	Hainan province	Danzhou	Female	51~60	Miao	Farmer	Primary school	0	0	0	0	0	0	0	0	0	Rainy Season	Hainan Provincial Center for Disease Control and Prevention
2017	Hainan province	Danzhou	Female	51~60	Miao	Farmer	Primary school	0	0	0	0	0	0	0	0	0	Rainy Season	Hainan Provincial Center for Disease Control and Prevention
2017	Hainan province	Danzhou	Female	51~60	Miao	Farmer	Primary school	0	0	0	0	0	0	0	0	0	Rainy Season	Hainan Provincial Center for Disease Control and Prevention
2017	Hainan province	Danzhou	Female	21~30	Miao	Farmer	Primary school	3	0	0	5	0	0	0	0	8	Rainy Season	Hainan Provincial Center for Disease Control and Prevention
2017	Hainan province	Danzhou	Male	21~30	Miao	Farmer	Primary school	0	0	0	0	0	0	0	0	0	Rainy Season	Hainan Provincial Center for Disease Control and Prevention
2017	Hainan province	Danzhou	Male	31~40	Miao	Farmer	Primary school	0	0	0	0	0	0	0	0	0	Rainy Season	Hainan Provincial Center for Disease Control and Prevention
2017	Hainan province	Danzhou	Female	21~30	Miao	Farmer	Junior High School	7	0	0	0	0	0	0	0	7	Rainy Season	Hainan Provincial Center for Disease Control and Prevention
2017	Hainan province	Danzhou	Female	3~10	Miao	Nursery children	Preschooler	0	0	0	0	0	0	0	Negative	0	Rainy Season	Hainan Provincial Center for Disease Control and Prevention
2017	Hainan province	Danzhou	Male	31~40	Miao	Farmer	Junior High School	0	0	0	0	0	0	0	0	0	Rainy Season	Hainan Provincial Center for Disease Control and Prevention
2017	Hainan province	Danzhou	Female	31~40	Miao	Farmer	Junior High School	0	0	0	0	0	0	0	0	0	Rainy Season	Hainan Provincial Center for Disease Control and Prevention
2017	Hainan province	Danzhou	Male	3~10	Miao	Student	Primary school	0	0	0	0	0	0	0	Negative	0	Rainy Season	Hainan Provincial Center for Disease Control and Prevention
2017	Hainan province	Danzhou	Male	61~70	Miao	Farmer	Primary school	0	0	0	0	0	0	0	0	0	Rainy Season	Hainan Provincial Center for Disease Control and Prevention
2017	Hainan province	Danzhou	Female	61~70	Miao	Farmer	Primary school	0	0	0	0	0	0	0	0	0	Rainy Season	Hainan Provincial Center for Disease Control and Prevention
2017	Hainan province	Danzhou	Male	71~	Miao	Farmer	Primary school	0	0	0	0	0	0	0	0	0	Rainy Season	Hainan Provincial Center for Disease Control and Prevention
2017	Hainan province	Danzhou	Male	61~70	Miao	Farmer	Junior High School	0	0	0	0	0	0	0	0	0	Rainy Season	Hainan Provincial Center for Disease Control and Prevention
2017	Hainan province	Danzhou	Female	41~50	Miao	Farmer	Primary school	0	0	0	0	0	0	0	0	0	Rainy Season	Hainan Provincial Center for Disease Control and Prevention
2017	Hainan province	Danzhou	Female	21~30	Miao	Farmer	Junior High School	0	0	0	0	0	0	0	0	0	Rainy Season	Hainan Provincial Center for Disease Control and Prevention
2017	Hainan province	Danzhou	Male	51~60	Miao	Farmer	Primary school	0	0	0	0	0	0	0	0	0	Rainy Season	Hainan Provincial Center for Disease Control and Prevention
2017	Hainan province	Danzhou	Female	41~50	Miao	Farmer	Primary school	21	0	0	0	0	0	0	0	21	Rainy Season	Hainan Provincial Center for Disease Control and Prevention
2017	Hainan province	Danzhou	Female	3~10	Miao	Student	Primary school	0	0	0	0	0	0	0	Negative	0	Rainy Season	Hainan Provincial Center for Disease Control and Prevention
2017	Hainan province	Danzhou	Male	51~60	Miao	Farmer	Primary school	8	0	0	0	0	0	0	0	8	Rainy Season	Hainan Provincial Center for Disease Control and Prevention
2017	Hainan province	Danzhou	Female	51~60	Miao	Farmer	Primary school	0	0	0	0	0	0	0	0	0	Rainy Season	Hainan Provincial Center for Disease Control and Prevention
2017	Hainan province	Danzhou	Male	31~40	Miao	Farmer	Junior High School	0	0	0	0	0	0	0	0	0	Rainy Season	Hainan Provincial Center for Disease Control and Prevention
2017	Hainan province	Danzhou	Female	3~10	Miao	Student	Primary school	0	0	0	0	0	0	0	Negative	0	Rainy Season	Hainan Provincial Center for Disease Control and Prevention
2017	Hainan province	Danzhou	Female	3~10	Miao	Nursery children	Preschooler	0	0	0	0	0	0	0	Negative	0	Rainy Season	Hainan Provincial Center for Disease Control and Prevention
2017	Hainan province	Danzhou	Female	51~60	Li	Farmer	Junior High School	0	0	0	0	0	0	0	0	0	Rainy Season	Hainan Provincial Center for Disease Control and Prevention
2017	Hainan province	Danzhou	Male	41~50	Li	Farmer	Junior High School	0	0	0	0	0	0	0	0	0	Rainy Season	Hainan Provincial Center for Disease Control and Prevention
2017	Hainan province	Danzhou	Male	21~30	Li	Farmer	Junior High School	0	0	0	0	0	0	0	0	0	Rainy Season	Hainan Provincial Center for Disease Control and Prevention
2017	Hainan province	Danzhou	Male	61~70	Li	Farmer	Junior High School	4	0	0	0	0	0	0	0	4	Rainy Season	Hainan Provincial Center for Disease Control and Prevention
2017	Hainan province	Danzhou	Female	61~70	Li	Farmer	Junior High School	0	0	0	0	0	0	0	0	0	Rainy Season	Hainan Provincial Center for Disease Control and Prevention
2017	Hainan province	Danzhou	Male	31~40	Li	Farmer	Junior High School	0	0	0	0	0	0	0	0	0	Rainy Season	Hainan Provincial Center for Disease Control and Prevention
2017	Hainan province	Danzhou	Female	61~70	Zhuang	Farmer	semiliterate	0	0	0	0	0	0	0	0	0	Rainy Season	Hainan Provincial Center for Disease Control and Prevention
2017	Hainan province	Danzhou	Male	61~70	Li	Farmer	Primary school	3	0	0	0	0	0	0	0	3	Rainy Season	Hainan Provincial Center for Disease Control and Prevention
2017	Hainan province	Danzhou	Female	51~60	Miao	Farmer	semiliterate	0	0	0	0	0	0	0	0	0	Rainy Season	Hainan Provincial Center for Disease Control and Prevention
2017	Hainan province	Danzhou	Female	41~50	Li	Farmer	High school/secondary school	0	0	0	0	0	0	0	0	0	Rainy Season	Hainan Provincial Center for Disease Control and Prevention
2017	Hainan province	Danzhou	Male	41~50	Li	Farmer	High school/secondary school	0	0	0	0	0	0	0	0	0	Rainy Season	Hainan Provincial Center for Disease Control and Prevention
2017	Hainan province	Danzhou	Male	11~20	Li	Student	Junior High School	0	0	0	0	0	0	0	0	0	Rainy Season	Hainan Provincial Center for Disease Control and Prevention
2017	Hainan province	Danzhou	Female	3~10	Li	Nursery children	Preschooler	0	0	0	0	0	0	0	Negative	0	Rainy Season	Hainan Provincial Center for Disease Control and Prevention
2017	Hainan province	Danzhou	Male	41~50	Li	Farmer	High school/secondary school	0	0	0	0	0	0	0	0	0	Rainy Season	Hainan Provincial Center for Disease Control and Prevention
2017	Hainan province	Danzhou	Male	41~50	Li	Farmer	High school/secondary school	0	0	0	0	0	0	0	0	0	Rainy Season	Hainan Provincial Center for Disease Control and Prevention
2017	Hainan province	Danzhou	Male	11~20	Li	Student	Primary school	0	0	0	0	0	0	0	0	0	Rainy Season	Hainan Provincial Center for Disease Control and Prevention
2017	Hainan province	Danzhou	Male	21~30	Li	Household worker and unemployed	College and above	0	0	0	0	0	0	0	0	0	Rainy Season	Hainan Provincial Center for Disease Control and Prevention
2017	Hainan province	Danzhou	Female	41~50	Li	Farmer	Primary school	0	0	0	0	0	0	0	0	0	Rainy Season	Hainan Provincial Center for Disease Control and Prevention
2017	Hainan province	Danzhou	Female	31~40	Han	Farmer	Junior High School	0	0	0	0	0	0	0	0	0	Rainy Season	Hainan Provincial Center for Disease Control and Prevention
2017	Hainan province	Danzhou	Male	3~10	Li	Student	Primary school	0	0	0	0	0	0	0	Negative	0	Rainy Season	Hainan Provincial Center for Disease Control and Prevention
2017	Hainan province	Danzhou	Female	3~10	Li	Student	Primary school	0	0	0	0	0	0	0	Negative	0	Rainy Season	Hainan Provincial Center for Disease Control and Prevention
2017	Hainan province	Danzhou	Female	31~40	Han	Farmer	Junior High School	0	0	0	0	0	0	0	0	0	Rainy Season	Hainan Provincial Center for Disease Control and Prevention
2017	Hainan province	Danzhou	Female	3~10	Li	Nursery children	Preschooler	0	0	0	0	0	0	0	Negative	0	Rainy Season	Hainan Provincial Center for Disease Control and Prevention
2017	Hainan province	Danzhou	Female	61~70	Li	Farmer	semiliterate	0	0	0	0	0	0	0	0	0	Rainy Season	Hainan Provincial Center for Disease Control and Prevention
2017	Hainan province	Danzhou	Female	71~	Li	Farmer	semiliterate	83	0	0	0	0	0	0	0	83	Rainy Season	Hainan Provincial Center for Disease Control and Prevention
2017	Hainan province	Danzhou	Female	61~70	Han	Farmer	Primary school	0	0	0	0	0	0	0	0	0	Rainy Season	Hainan Provincial Center for Disease Control and Prevention
2017	Hainan province	Danzhou	Male	31~40	Han	Farmer	Junior High School	0	0	0	0	0	0	0	0	0	Rainy Season	Hainan Provincial Center for Disease Control and Prevention
2017	Hainan province	Danzhou	Female	31~40	Miao	Farmer	Junior High School	0	0	0	0	0	0	0	0	0	Rainy Season	Hainan Provincial Center for Disease Control and Prevention
2017	Hainan province	Danzhou	Male	3~10	Miao	Student	Primary school	0	0	0	0	0	0	0	Negative	0	Rainy Season	Hainan Provincial Center for Disease Control and Prevention
2017	Hainan province	Danzhou	Male	31~40	Han	Farmer	High school/secondary school	0	0	0	0	0	0	0	0	0	Rainy Season	Hainan Provincial Center for Disease Control and Prevention
2017	Hainan province	Danzhou	Female	31~40	Li	Farmer	Junior High School	0	0	0	0	0	0	0	0	0	Rainy Season	Hainan Provincial Center for Disease Control and Prevention
2017	Hainan province	Danzhou	Male	3~10	Li	Student	Primary school	0	0	0	0	0	0	0	Negative	0	Rainy Season	Hainan Provincial Center for Disease Control and Prevention
2017	Hainan province	Danzhou	Female	3~10	Li	Nursery children	Preschooler	0	0	0	0	0	0	0	Negative	0	Rainy Season	Hainan Provincial Center for Disease Control and Prevention
2017	Hainan province	Danzhou	Male	41~50	Li	Farmer	Junior High School	0	0	0	0	0	0	0	0	0	Rainy Season	Hainan Provincial Center for Disease Control and Prevention
2017	Hainan province	Danzhou	Female	31~40	Li	Farmer	Junior High School	0	0	0	0	0	0	0	0	0	Rainy Season	Hainan Provincial Center for Disease Control and Prevention
2017	Hainan province	Danzhou	Male	71~	Li	Farmer	Junior High School	0	0	0	0	0	0	0	0	0	Rainy Season	Hainan Provincial Center for Disease Control and Prevention
2017	Hainan province	Danzhou	Female	71~	Li	Farmer	Junior High School	0	0	0	0	0	0	0	0	0	Rainy Season	Hainan Provincial Center for Disease Control and Prevention
2017	Hainan province	Danzhou	Female	11~20	Li	Student	Primary school	0	0	0	0	0	0	0	0	0	Rainy Season	Hainan Provincial Center for Disease Control and Prevention
2017	Hainan province	Danzhou	Male	51~60	Han	Farmer	High school/secondary school	0	0	0	0	0	0	0	0	0	Rainy Season	Hainan Provincial Center for Disease Control and Prevention
2017	Hainan province	Danzhou	Female	71~	Han	Farmer	semiliterate	0	0	0	0	0	0	0	0	0	Rainy Season	Hainan Provincial Center for Disease Control and Prevention
2017	Hainan province	Danzhou	Female	31~40	Han	Farmer	High school/secondary school	14	0	0	0	0	0	0	0	14	Rainy Season	Hainan Provincial Center for Disease Control and Prevention
2017	Hainan province	Danzhou	Male	3~10	Han	Student	Primary school	0	0	0	0	0	0	0	Negative	0	Rainy Season	Hainan Provincial Center for Disease Control and Prevention
2017	Hainan province	Danzhou	Male	3~10	Han	Student	Primary school	0	0	0	0	0	0	0	Negative	0	Rainy Season	Hainan Provincial Center for Disease Control and Prevention
2017	Hainan province	Danzhou	Male	51~60	Li	Farmer	Junior High School	0	0	0	0	0	0	0	0	0	Rainy Season	Hainan Provincial Center for Disease Control and Prevention
2017	Hainan province	Danzhou	Female	51~60	Li	Farmer	Junior High School	0	0	0	0	0	0	0	0	0	Rainy Season	Hainan Provincial Center for Disease Control and Prevention
2017	Hainan province	Danzhou	Male	31~40	Li	Farmer	Junior High School	0	0	0	0	0	0	0	0	0	Rainy Season	Hainan Provincial Center for Disease Control and Prevention
2017	Hainan province	Danzhou	Female	21~30	Zhuang	Farmer	Junior High School	0	0	0	0	0	0	0	0	0	Rainy Season	Hainan Provincial Center for Disease Control and Prevention
2017	Hainan province	Danzhou	Male	3~10	Li	Student	Primary school	0	0	0	0	0	0	0	Negative	0	Rainy Season	Hainan Provincial Center for Disease Control and Prevention
2017	Hainan province	Danzhou	Male	21~30	Li	Farmer	Junior High School	0	0	0	0	0	0	0	0	0	Rainy Season	Hainan Provincial Center for Disease Control and Prevention
2017	Hainan province	Danzhou	Female	21~30	Li	Farmer	Junior High School	0	0	0	0	0	0	0	0	0	Rainy Season	Hainan Provincial Center for Disease Control and Prevention
2017	Hainan province	Danzhou	Female	3~10	Li	Student	Primary school	0	0	0	0	0	0	0	Negative	0	Rainy Season	Hainan Provincial Center for Disease Control and Prevention
2017	Hainan province	Danzhou	Male	3~10	Li	Nursery children	Preschooler	0	0	0	0	0	0	0	Negative	0	Rainy Season	Hainan Provincial Center for Disease Control and Prevention
2017	Hainan province	Danzhou	Male	51~60	Li	Farmer	Junior High School	2	0	0	0	0	0	0	0	2	Rainy Season	Hainan Provincial Center for Disease Control and Prevention
2017	Hainan province	Danzhou	Male	41~50	Li	Farmer	Junior High School	0	0	0	0	0	0	0	0	0	Rainy Season	Hainan Provincial Center for Disease Control and Prevention
2017	Hainan province	Danzhou	Female	41~50	Li	Farmer	Junior High School	0	0	0	0	0	0	0	0	0	Rainy Season	Hainan Provincial Center for Disease Control and Prevention
2017	Hainan province	Danzhou	Male	61~70	Han	Farmer	Primary school	2	0	0	0	0	0	0	0	2	Rainy Season	Hainan Provincial Center for Disease Control and Prevention
2017	Hainan province	Danzhou	Female	61~70	Han	Farmer	semiliterate	0	0	0	0	0	0	0	0	0	Rainy Season	Hainan Provincial Center for Disease Control and Prevention
2017	Hainan province	Danzhou	Female	31~40	Han	Farmer	Junior High School	0	0	0	0	0	0	0	0	0	Rainy Season	Hainan Provincial Center for Disease Control and Prevention
2017	Hainan province	Danzhou	Male	61~70	Han	Farmer	Primary school	2	0	0	0	0	0	0	0	2	Rainy Season	Hainan Provincial Center for Disease Control and Prevention
2017	Hainan province	Danzhou	Female	61~70	Zhuang	Farmer	Primary school	1	0	0	0	0	0	0	0	1	Rainy Season	Hainan Provincial Center for Disease Control and Prevention
2017	Hainan province	Danzhou	Male	31~40	Zhuang	Farmer	Junior High School	0	0	0	0	0	0	0	0	0	Rainy Season	Hainan Provincial Center for Disease Control and Prevention
2017	Hainan province	Danzhou	Female	21~30	Han	Farmer	semiliterate	0	0	0	0	0	0	0	0	0	Rainy Season	Hainan Provincial Center for Disease Control and Prevention
2017	Hainan province	Danzhou	Male	3~10	Zhuang	Nursery children	Preschooler	0	0	0	0	0	0	0	Negative	0	Rainy Season	Hainan Provincial Center for Disease Control and Prevention
2017	Hainan province	Danzhou	Female	41~50	Zhuang	Farmer	Junior High School	0	0	0	0	0	0	0	0	0	Rainy Season	Hainan Provincial Center for Disease Control and Prevention
2017	Hainan province	Danzhou	Male	3~10	Li	Nursery children	Preschooler	0	0	0	0	0	0	0	Negative	0	Rainy Season	Hainan Provincial Center for Disease Control and Prevention
2017	Hainan province	Danzhou	Female	71~	Li	Farmer	semiliterate	0	0	0	0	0	0	0	0	0	Rainy Season	Hainan Provincial Center for Disease Control and Prevention
2017	Hainan province	Danzhou	Female	31~40	Han	Farmer	Junior High School	0	0	0	0	0	0	0	0	0	Rainy Season	Hainan Provincial Center for Disease Control and Prevention
2017	Hainan province	Danzhou	Female	3~10	Li	Nursery children	Preschooler	0	0	0	0	0	0	0	Negative	0	Rainy Season	Hainan Provincial Center for Disease Control and Prevention
2017	Hainan province	Danzhou	Female	21~30	Miao	Farmer	Junior High School	0	0	0	0	0	0	0	0	0	Rainy Season	Hainan Provincial Center for Disease Control and Prevention
2017	Hainan province	Danzhou	Female	71~	Li	Farmer	semiliterate	18	0	0	0	0	0	0	0	18	Rainy Season	Hainan Provincial Center for Disease Control and Prevention
2017	Hainan province	Danzhou	Male	31~40	Li	Farmer	Junior High School	0	0	0	0	0	0	0	0	0	Rainy Season	Hainan Provincial Center for Disease Control and Prevention
2017	Hainan province	Danzhou	Female	31~40	Miao	Farmer	Junior High School	0	0	0	0	0	0	0	0	0	Rainy Season	Hainan Provincial Center for Disease Control and Prevention
2017	Hainan province	Danzhou	Male	3~10	Li	Student	Primary school	0	0	0	0	0	0	0	Negative	0	Rainy Season	Hainan Provincial Center for Disease Control and Prevention
2017	Hainan province	Danzhou	Female	31~40	Li	Farmer	Junior High School	0	0	0	0	0	0	0	0	0	Rainy Season	Hainan Provincial Center for Disease Control and Prevention
2017	Hainan province	Danzhou	Male	3~10	Li	Nursery children	Preschooler	0	0	0	0	3	0	0	Negative	3	Rainy Season	Hainan Provincial Center for Disease Control and Prevention
2017	Hainan province	Danzhou	Male	51~60	Li	Farmer	Junior High School	0	0	0	0	0	0	0	0	0	Rainy Season	Hainan Provincial Center for Disease Control and Prevention
2017	Hainan province	Danzhou	Male	3~10	Li	Student	Primary school	0	0	0	0	0	0	0	Negative	0	Rainy Season	Hainan Provincial Center for Disease Control and Prevention
2017	Hainan province	Danzhou	Male	41~50	Li	Farmer	Junior High School	0	0	0	0	0	0	0	0	0	Rainy Season	Hainan Provincial Center for Disease Control and Prevention
2017	Hainan province	Danzhou	Female	41~50	Han	Educator	High school/secondary school	0	0	0	0	0	0	0	0	0	Rainy Season	Hainan Provincial Center for Disease Control and Prevention
2017	Hainan province	Danzhou	Male	3~10	Li	Student	Primary school	0	0	0	0	0	0	0	Negative	0	Rainy Season	Hainan Provincial Center for Disease Control and Prevention
2017	Hainan province	Danzhou	Female	61~70	Li	Farmer	semiliterate	33	0	0	0	0	0	0	0	33	Rainy Season	Hainan Provincial Center for Disease Control and Prevention
2017	Hainan province	Danzhou	Female	41~50	Han	Farmer	Junior High School	0	0	0	0	0	0	0	0	0	Rainy Season	Hainan Provincial Center for Disease Control and Prevention
2017	Hainan province	Danzhou	Male	11~20	Han	Student	Junior High School	0	0	0	0	0	0	0	0	0	Rainy Season	Hainan Provincial Center for Disease Control and Prevention
2017	Hainan province	Danzhou	Male	51~60	Han	Farmer	Junior High School	0	0	0	0	0	0	0	0	0	Rainy Season	Hainan Provincial Center for Disease Control and Prevention
2017	Hainan province	Danzhou	Male	71~	Han	Farmer	Primary school	0	0	0	0	0	0	0	0	0	Rainy Season	Hainan Provincial Center for Disease Control and Prevention
2017	Hainan province	Danzhou	Female	71~	Han	Farmer	Primary school	0	0	0	0	0	0	0	0	0	Rainy Season	Hainan Provincial Center for Disease Control and Prevention
2017	Hainan province	Danzhou	Female	51~60	Han	Farmer	Junior High School	0	0	0	0	0	0	0	0	0	Rainy Season	Hainan Provincial Center for Disease Control and Prevention
2017	Hainan province	Danzhou	Male	21~30	Han	Farmer	Junior High School	0	0	0	0	0	0	0	0	0	Rainy Season	Hainan Provincial Center for Disease Control and Prevention
2017	Hainan province	Danzhou	Male	41~50	Han	Farmer	Junior High School	0	0	0	0	0	0	0	0	0	Rainy Season	Hainan Provincial Center for Disease Control and Prevention
2017	Hainan province	Danzhou	Female	31~40	Li	Farmer	Junior High School	0	0	0	0	0	0	0	0	0	Rainy Season	Hainan Provincial Center for Disease Control and Prevention
2017	Hainan province	Danzhou	Female	31~40	Li	Farmer	Junior High School	0	0	0	0	0	0	0	0	0	Rainy Season	Hainan Provincial Center for Disease Control and Prevention
2017	Hainan province	Danzhou	Male	11~20	Li	Student	High school/secondary school	0	0	0	0	0	0	0	0	0	Rainy Season	Hainan Provincial Center for Disease Control and Prevention
2017	Hainan province	Danzhou	Female	41~50	Li	Farmer	Junior High School	0	0	0	0	0	0	0	0	0	Rainy Season	Hainan Provincial Center for Disease Control and Prevention
2017	Hainan province	Danzhou	Female	3~10	Li	Nursery children	Preschooler	0	0	0	0	0	0	0	Negative	0	Rainy Season	Hainan Provincial Center for Disease Control and Prevention
2017	Hainan province	Danzhou	Male	21~30	Han	Farmer	Junior High School	0	0	0	0	0	0	0	0	0	Rainy Season	Hainan Provincial Center for Disease Control and Prevention
2017	Hainan province	Danzhou	Female	21~30	Li	Farmer	Junior High School	0	0	0	0	0	0	0	0	0	Rainy Season	Hainan Provincial Center for Disease Control and Prevention
2017	Hainan province	Danzhou	Male	3~10	Li	Nursery children	Preschooler	0	0	0	0	0	0	0	Negative	0	Rainy Season	Hainan Provincial Center for Disease Control and Prevention
2017	Hainan province	Danzhou	Male	51~60	Han	Farmer	Junior High School	0	0	0	0	0	0	0	0	0	Rainy Season	Hainan Provincial Center for Disease Control and Prevention
2017	Hainan province	Danzhou	Female	41~50	Li	Farmer	Junior High School	0	0	0	0	0	0	0	0	0	Rainy Season	Hainan Provincial Center for Disease Control and Prevention
2017	Hainan province	Danzhou	Male	41~50	Miao	Farmer	Junior High School	0	0	0	0	0	0	0	0	0	Rainy Season	Hainan Provincial Center for Disease Control and Prevention
2017	Hainan province	Danzhou	Female	31~40	Li	Farmer	Junior High School	0	0	0	0	0	0	0	0	0	Rainy Season	Hainan Provincial Center for Disease Control and Prevention
2017	Hainan province	Danzhou	Female	11~20	Miao	Student	Junior High School	0	0	0	0	0	0	0	0	0	Rainy Season	Hainan Provincial Center for Disease Control and Prevention
2017	Hainan province	Danzhou	Female	3~10	Miao	Student	Primary school	0	0	0	0	0	0	0	Negative	0	Rainy Season	Hainan Provincial Center for Disease Control and Prevention
2017	Hainan province	Danzhou	Male	3~10	Li	Nursery children	Preschooler	0	0	0	0	0	0	0	Negative	0	Rainy Season	Hainan Provincial Center for Disease Control and Prevention
2017	Hainan province	Danzhou	Female	61~70	Li	Farmer	semiliterate	0	0	0	0	0	0	0	0	0	Rainy Season	Hainan Provincial Center for Disease Control and Prevention
2017	Hainan province	Danzhou	Female	51~60	Li	Farmer	Junior High School	0	0	0	0	0	0	0	0	0	Rainy Season	Hainan Provincial Center for Disease Control and Prevention
2017	Hainan province	Danzhou	Female	41~50	Han	Farmer	Junior High School	0	0	0	0	0	0	0	0	0	Rainy Season	Hainan Provincial Center for Disease Control and Prevention
2017	Hainan province	Danzhou	Male	3~10	Han	Student	Primary school	0	0	0	0	0	0	0	Negative	0	Rainy Season	Hainan Provincial Center for Disease Control and Prevention
2017	Hainan province	Danzhou	Male	71~	Han	Farmer	semiliterate	0	0	0	0	0	0	0	0	0	Rainy Season	Hainan Provincial Center for Disease Control and Prevention
2017	Hainan province	Danzhou	Male	61~70	Li	Farmer	Junior High School	0	0	0	0	0	0	0	0	0	Rainy Season	Hainan Provincial Center for Disease Control and Prevention
2017	Hainan province	Danzhou	Female	61~70	Li	Farmer	Primary school	8	0	0	0	0	0	0	0	8	Rainy Season	Hainan Provincial Center for Disease Control and Prevention
2017	Hainan province	Danzhou	Male	31~40	Li	Farmer	Junior High School	0	0	0	0	0	0	0	0	0	Rainy Season	Hainan Provincial Center for Disease Control and Prevention
2017	Hainan province	Danzhou	Female	31~40	Han	Farmer	Junior High School	0	0	0	0	0	0	0	0	0	Rainy Season	Hainan Provincial Center for Disease Control and Prevention
2017	Hainan province	Danzhou	Male	3~10	Li	Student	Primary school	0	0	0	0	0	0	0	Negative	0	Rainy Season	Hainan Provincial Center for Disease Control and Prevention
2017	Hainan province	Danzhou	Female	3~10	Li	Nursery children	Preschooler	0	0	0	0	0	0	0	Negative	0	Rainy Season	Hainan Provincial Center for Disease Control and Prevention
2017	Hainan province	Danzhou	Male	41~50	Li	Farmer	Junior High School	3	0	0	0	0	0	0	0	3	Rainy Season	Hainan Provincial Center for Disease Control and Prevention
2017	Hainan province	Danzhou	Female	41~50	Li	Farmer	Primary school	0	0	0	0	0	0	0	0	0	Rainy Season	Hainan Provincial Center for Disease Control and Prevention
2017	Hainan province	Danzhou	Male	31~40	Li	Farmer	Junior High School	0	0	0	0	0	0	0	0	0	Rainy Season	Hainan Provincial Center for Disease Control and Prevention
2017	Hainan province	Danzhou	Female	31~40	Li	Farmer	Junior High School	0	0	0	0	0	0	0	0	0	Rainy Season	Hainan Provincial Center for Disease Control and Prevention
2017	Hainan province	Danzhou	Male	61~70	Li	Farmer	Junior High School	0	0	0	0	0	0	0	0	0	Rainy Season	Hainan Provincial Center for Disease Control and Prevention
2017	Hainan province	Danzhou	Female	51~60	Zhuang	Farmer	Junior High School	0	0	0	0	0	0	0	0	0	Rainy Season	Hainan Provincial Center for Disease Control and Prevention
2017	Hainan province	Danzhou	Male	3~10	Li	Student	Primary school	0	0	0	0	0	0	0	Negative	0	Rainy Season	Hainan Provincial Center for Disease Control and Prevention
2017	Hainan province	Danzhou	Female	3~10	Li	Nursery children	Preschooler	0	0	0	0	0	0	0	Negative	0	Rainy Season	Hainan Provincial Center for Disease Control and Prevention
2017	Hainan province	Danzhou	Male	3~10	Miao	Student	Primary school	0	0	0	0	0	0	0	Negative	0	Rainy Season	Hainan Provincial Center for Disease Control and Prevention
2017	Hainan province	Danzhou	Male	61~70	Li	Farmer	Junior High School	15	0	0	0	0	0	0	0	15	Rainy Season	Hainan Provincial Center for Disease Control and Prevention
2017	Hainan province	Danzhou	Female	61~70	Li	Farmer	semiliterate	0	0	0	0	0	0	0	0	0	Rainy Season	Hainan Provincial Center for Disease Control and Prevention
2017	Hainan province	Danzhou	Female	11~20	Li	Student	Primary school	0	0	0	0	0	0	0	0	0	Rainy Season	Hainan Provincial Center for Disease Control and Prevention
2017	Hainan province	Danzhou	Male	3~10	Li	Student	Primary school	0	0	0	0	0	0	0	Negative	0	Rainy Season	Hainan Provincial Center for Disease Control and Prevention
2017	Hainan province	Danzhou	Female	71~	Han	Farmer	semiliterate	0	0	0	0	0	0	0	0	0	Rainy Season	Hainan Provincial Center for Disease Control and Prevention
2017	Hainan province	Danzhou	Female	71~	Han	Farmer	semiliterate	0	0	0	0	0	0	0	0	0	Rainy Season	Hainan Provincial Center for Disease Control and Prevention
2017	Hainan province	Danzhou	Female	3~10	Li	Student	Primary school	0	0	0	0	0	0	0	Negative	0	Rainy Season	Hainan Provincial Center for Disease Control and Prevention
2017	Hainan province	Danzhou	Male	3~10	Li	Student	Primary school	0	0	0	0	0	0	0	Negative	0	Rainy Season	Hainan Provincial Center for Disease Control and Prevention
2017	Hainan province	Danzhou	Male	71~	Han	Farmer	Junior High School	0	0	0	0	0	0	0	0	0	Rainy Season	Hainan Provincial Center for Disease Control and Prevention
2017	Hainan province	Danzhou	Female	61~70	Han	Farmer	Junior High School	0	0	0	0	0	0	0	0	0	Rainy Season	Hainan Provincial Center for Disease Control and Prevention
2017	Hainan province	Danzhou	Male	31~40	Han	Farmer	Junior High School	0	0	0	0	0	0	0	0	0	Rainy Season	Hainan Provincial Center for Disease Control and Prevention
2017	Hainan province	Danzhou	Female	31~40	Han	Farmer	Junior High School	0	0	0	0	0	0	0	0	0	Rainy Season	Hainan Provincial Center for Disease Control and Prevention
2017	Hainan province	Danzhou	Male	3~10	Han	Student	Primary school	0	0	0	0	3	0	0	Negative	3	Rainy Season	Hainan Provincial Center for Disease Control and Prevention
2017	Hainan province	Danzhou	Male	3~10	Han	Nursery children	Preschooler	0	0	0	0	0	0	0	Negative	0	Rainy Season	Hainan Provincial Center for Disease Control and Prevention
2017	Hainan province	Danzhou	Male	51~60	Han	Farmer	Junior High School	0	0	0	0	0	0	0	0	0	Rainy Season	Hainan Provincial Center for Disease Control and Prevention
2017	Hainan province	Danzhou	Female	51~60	Han	Farmer	Junior High School	0	0	0	0	0	0	0	0	0	Rainy Season	Hainan Provincial Center for Disease Control and Prevention
2017	Hainan province	Danzhou	Male	51~60	Han	Farmer	High school/secondary school	0	0	0	0	0	0	0	0	0	Rainy Season	Hainan Provincial Center for Disease Control and Prevention
2017	Hainan province	Danzhou	Female	51~60	Han	Farmer	High school/secondary school	0	0	0	0	0	0	0	0	0	Rainy Season	Hainan Provincial Center for Disease Control and Prevention
2017	Hainan province	Danzhou	Female	71~	Han	Farmer	Primary school	0	0	0	0	0	0	0	0	0	Rainy Season	Hainan Provincial Center for Disease Control and Prevention
2017	Hainan province	Danzhou	Female	41~50	Han	Farmer	Junior High School	0	0	0	0	0	0	0	0	0	Rainy Season	Hainan Provincial Center for Disease Control and Prevention
2017	Hainan province	Danzhou	Male	3~10	Han	Student	Primary school	0	0	0	0	0	0	0	Negative	0	Rainy Season	Hainan Provincial Center for Disease Control and Prevention
2017	Hainan province	Danzhou	Male	31~40	Han	Farmer	College and above	0	0	0	0	0	0	0	0	0	Rainy Season	Hainan Provincial Center for Disease Control and Prevention
2017	Hainan province	Danzhou	Female	21~30	Li	Farmer	Junior High School	7	0	0	0	0	0	0	0	7	Rainy Season	Hainan Provincial Center for Disease Control and Prevention
2017	Hainan province	Danzhou	Male	3~10	Han	Nursery children	Preschooler	0	0	0	0	0	0	0	Negative	0	Rainy Season	Hainan Provincial Center for Disease Control and Prevention
2017	Hainan province	Danzhou	Male	41~50	Li	Farmer	Junior High School	0	0	0	0	0	0	0	0	0	Rainy Season	Hainan Provincial Center for Disease Control and Prevention
2017	Hainan province	Danzhou	Female	71~	Li	Farmer	semiliterate	0	0	0	0	0	0	0	0	0	Rainy Season	Hainan Provincial Center for Disease Control and Prevention
2017	Hainan province	Danzhou	Male	41~50	Li	Farmer	Primary school	0	0	0	0	0	0	0	0	0	Rainy Season	Hainan Provincial Center for Disease Control and Prevention
2017	Hainan province	Danzhou	Female	41~50	Zhuang	Farmer	Junior High School	0	0	0	0	0	0	0	0	0	Rainy Season	Hainan Provincial Center for Disease Control and Prevention
2017	Hainan province	Danzhou	Male	41~50	Li	Farmer	Junior High School	0	0	0	0	0	0	0	0	0	Rainy Season	Hainan Provincial Center for Disease Control and Prevention
2017	Hainan province	Danzhou	Female	71~	Li	Farmer	semiliterate	0	0	0	0	0	0	0	0	0	Rainy Season	Hainan Provincial Center for Disease Control and Prevention
2017	Hainan province	Danzhou	Male	51~60	Li	Farmer	Junior High School	0	0	0	0	0	0	0	0	0	Rainy Season	Hainan Provincial Center for Disease Control and Prevention
2017	Hainan province	Danzhou	Female	51~60	Li	Farmer	Primary school	0	0	0	0	0	0	0	0	0	Rainy Season	Hainan Provincial Center for Disease Control and Prevention
2017	Hainan province	Danzhou	Male	3~10	Li	Student	Primary school	0	0	0	0	0	0	0	Negative	0	Rainy Season	Hainan Provincial Center for Disease Control and Prevention
2017	Hainan province	Danzhou	Female	31~40	Li	Farmer	Junior High School	0	0	0	0	0	0	0	0	0	Rainy Season	Hainan Provincial Center for Disease Control and Prevention
2017	Hainan province	Danzhou	Male	41~50	Li	Farmer	Junior High School	0	0	0	0	0	0	0	0	0	Rainy Season	Hainan Provincial Center for Disease Control and Prevention
2017	Hainan province	Danzhou	Female	31~40	Li	Farmer	Primary school	0	0	0	0	0	0	0	0	0	Rainy Season	Hainan Provincial Center for Disease Control and Prevention
2017	Hainan province	Danzhou	Male	11~20	Li	Farmer	Junior High School	7	0	0	0	0	0	0	0	7	Rainy Season	Hainan Provincial Center for Disease Control and Prevention
2017	Hainan province	Danzhou	Female	71~	Li	Farmer	semiliterate	0	0	0	0	0	0	0	0	0	Rainy Season	Hainan Provincial Center for Disease Control and Prevention
2017	Hainan province	Danzhou	Male	51~60	Li	Farmer	Primary school	0	0	0	0	0	0	0	0	0	Rainy Season	Hainan Provincial Center for Disease Control and Prevention
2017	Hainan province	Danzhou	Female	51~60	Li	Farmer	Primary school	8	0	0	0	0	0	0	0	8	Rainy Season	Hainan Provincial Center for Disease Control and Prevention
2017	Hainan province	Danzhou	Male	21~30	Li	Farmer	Junior High School	0	0	0	0	0	0	0	0	0	Rainy Season	Hainan Provincial Center for Disease Control and Prevention
2017	Hainan province	Danzhou	Male	51~60	Li	Farmer	Junior High School	0	0	0	0	0	0	0	0	0	Rainy Season	Hainan Provincial Center for Disease Control and Prevention
2017	Hainan province	Danzhou	Female	41~50	Li	Farmer	Primary school	6	0	0	0	0	0	0	0	6	Rainy Season	Hainan Provincial Center for Disease Control and Prevention
2017	Hainan province	Danzhou	Male	41~50	Li	Farmer	Junior High School	0	0	0	0	0	0	0	0	0	Rainy Season	Hainan Provincial Center for Disease Control and Prevention
2017	Hainan province	Danzhou	Female	71~	Li	Farmer	Primary school	0	0	0	0	0	0	0	0	0	Rainy Season	Hainan Provincial Center for Disease Control and Prevention
2017	Hainan province	Danzhou	Female	31~40	Han	Farmer	Junior High School	0	0	0	0	0	0	0	0	0	Rainy Season	Hainan Provincial Center for Disease Control and Prevention
2017	Hainan province	Danzhou	Male	51~60	Li	Farmer	Junior High School	0	0	0	0	0	0	0	0	0	Rainy Season	Hainan Provincial Center for Disease Control and Prevention
2017	Hainan province	Danzhou	Female	41~50	Li	Farmer	Junior High School	0	0	0	0	0	0	0	0	0	Rainy Season	Hainan Provincial Center for Disease Control and Prevention
2017	Hainan province	Danzhou	Female	41~50	Li	Farmer	Junior High School	0	0	0	0	0	0	0	0	0	Rainy Season	Hainan Provincial Center for Disease Control and Prevention
2017	Hainan province	Danzhou	Female	41~50	Li	Farmer	Junior High School	0	0	0	0	0	0	0	0	0	Rainy Season	Hainan Provincial Center for Disease Control and Prevention
2017	Hainan province	Danzhou	Male	3~10	Li	Student	Primary school	0	0	0	0	0	0	0	Negative	0	Rainy Season	Hainan Provincial Center for Disease Control and Prevention
2017	Hainan province	Danzhou	Male	61~70	Han	Farmer	Junior High School	0	0	0	0	0	0	0	0	0	Rainy Season	Hainan Provincial Center for Disease Control and Prevention
2017	Hainan province	Danzhou	Female	61~70	Han	Farmer	Junior High School	0	0	0	0	0	0	0	0	0	Rainy Season	Hainan Provincial Center for Disease Control and Prevention
2017	Hainan province	Danzhou	Male	41~50	Li	Farmer	Junior High School	0	0	0	0	0	0	0	0	0	Rainy Season	Hainan Provincial Center for Disease Control and Prevention
2017	Hainan province	Danzhou	Female	3~10	Li	Nursery children	Preschooler	0	0	0	0	0	0	0	Negative	0	Rainy Season	Hainan Provincial Center for Disease Control and Prevention
2017	Hainan province	Danzhou	Female	51~60	Han	Farmer	Junior High School	0	0	0	0	0	0	0	0	0	Rainy Season	Hainan Provincial Center for Disease Control and Prevention
2017	Hainan province	Danzhou	Male	3~10	Han	Student	Primary school	0	0	0	0	0	0	0	Negative	0	Rainy Season	Hainan Provincial Center for Disease Control and Prevention
2017	Hainan province	Danzhou	Male	3~10	Han	Student	Preschooler	0	0	0	0	0	0	0	Negative	0	Rainy Season	Hainan Provincial Center for Disease Control and Prevention
2017	Hainan province	Danzhou	Male	51~60	Han	Farmer	Junior High School	0	0	0	0	0	0	0	0	0	Rainy Season	Hainan Provincial Center for Disease Control and Prevention
2017	Hainan province	Danzhou	Female	51~60	Li	Farmer	Junior High School	0	0	0	0	0	0	0	0	0	Rainy Season	Hainan Provincial Center for Disease Control and Prevention
2017	Hainan province	Danzhou	Female	21~30	Miao	Farmer	Primary school	0	0	0	0	0	0	0	0	0	Rainy Season	Hainan Provincial Center for Disease Control and Prevention
2017	Hainan province	Danzhou	Female	3~10	Miao	Student	Primary school	0	0	0	0	0	0	0	Negative	0	Rainy Season	Hainan Provincial Center for Disease Control and Prevention
2017	Hainan province	Danzhou	Male	41~50	Han	Farmer	Junior High School	0	0	0	0	0	0	0	0	0	Rainy Season	Hainan Provincial Center for Disease Control and Prevention
2017	Hainan province	Danzhou	Female	3~10	Li	Student	Primary school	0	0	0	0	0	0	0	Negative	0	Rainy Season	Hainan Provincial Center for Disease Control and Prevention
2017	Hainan province	Danzhou	Male	3~10	Li	Student	Preschooler	0	0	0	0	0	0	0	Negative	0	Rainy Season	Hainan Provincial Center for Disease Control and Prevention
2017	Hainan province	Danzhou	Male	71~	Han	Farmer	Primary school	15	0	0	0	0	0	0	0	15	Rainy Season	Hainan Provincial Center for Disease Control and Prevention
2017	Hainan province	Danzhou	Female	71~	Han	Farmer	Primary school	236	0	0	0	0	0	0	0	236	Rainy Season	Hainan Provincial Center for Disease Control and Prevention
2017	Hainan province	Danzhou	Male	51~60	Han	Farmer	Junior High School	0	0	0	0	0	0	0	0	0	Rainy Season	Hainan Provincial Center for Disease Control and Prevention
2017	Hainan province	Danzhou	Male	21~30	Han	Farmer	Junior High School	0	0	0	0	0	0	0	0	0	Rainy Season	Hainan Provincial Center for Disease Control and Prevention
2017	Hainan province	Danzhou	Female	21~30	Han	Farmer	Junior High School	0	0	0	0	0	0	0	0	0	Rainy Season	Hainan Provincial Center for Disease Control and Prevention
2017	Hainan province	Danzhou	Male	3~10	Han	Student	Preschooler	0	0	0	0	0	0	0	Negative	0	Rainy Season	Hainan Provincial Center for Disease Control and Prevention
2017	Hainan province	Danzhou	Female	3~10	Han	Nursery children	Preschooler	0	0	0	0	0	0	0	Negative	0	Rainy Season	Hainan Provincial Center for Disease Control and Prevention
2017	Hainan province	Danzhou	Male	61~70	Li	Farmer	Junior High School	0	0	0	0	0	0	0	0	0	Rainy Season	Hainan Provincial Center for Disease Control and Prevention
2017	Hainan province	Danzhou	Female	51~60	Li	Farmer	Junior High School	0	0	0	0	0	0	0	0	0	Rainy Season	Hainan Provincial Center for Disease Control and Prevention
2017	Hainan province	Danzhou	Male	3~10	Li	Student	Preschooler	0	0	0	0	0	0	0	Negative	0	Rainy Season	Hainan Provincial Center for Disease Control and Prevention
2017	Hainan province	Danzhou	Female	51~60	Han	Farmer	Junior High School	0	0	0	0	0	0	0	0	0	Rainy Season	Hainan Provincial Center for Disease Control and Prevention
2017	Hainan province	Danzhou	Male	51~60	Li	Farmer	Junior High School	0	0	0	0	0	0	0	0	0	Rainy Season	Hainan Provincial Center for Disease Control and Prevention
2017	Hainan province	Danzhou	Female	41~50	Li	Farmer	Junior High School	0	0	0	0	0	0	0	0	0	Rainy Season	Hainan Provincial Center for Disease Control and Prevention
2017	Hainan province	Danzhou	Male	71~	Li	Farmer	Junior High School	0	0	0	0	0	0	0	0	0	Rainy Season	Hainan Provincial Center for Disease Control and Prevention
2017	Hainan province	Danzhou	Female	71~	Li	Farmer	Primary school	0	0	0	0	0	0	0	0	0	Rainy Season	Hainan Provincial Center for Disease Control and Prevention
2017	Hainan province	Danzhou	Male	41~50	Han	Farmer	High school/secondary school	0	0	0	0	0	0	0	0	0	Rainy Season	Hainan Provincial Center for Disease Control and Prevention
2017	Hainan province	Danzhou	Female	31~40	Li	Farmer	Junior High School	0	0	0	0	0	0	0	0	0	Rainy Season	Hainan Provincial Center for Disease Control and Prevention
2017	Hainan province	Danzhou	Male	11~20	Li	Student	Junior High School	0	0	0	0	0	0	0	0	0	Rainy Season	Hainan Provincial Center for Disease Control and Prevention
2017	Hainan province	Danzhou	Female	3~10	Li	Student	Primary school	0	0	0	0	0	0	0	Negative	0	Rainy Season	Hainan Provincial Center for Disease Control and Prevention
2017	Hainan province	Danzhou	Female	71~	Han	Farmer	semiliterate	0	0	0	0	0	0	0	0	0	Rainy Season	Hainan Provincial Center for Disease Control and Prevention
2017	Hainan province	Danzhou	Male	71~	Li	Farmer	Primary school	0	0	0	0	0	0	0	0	0	Rainy Season	Hainan Provincial Center for Disease Control and Prevention
2017	Hainan province	Danzhou	Male	51~60	Li	Farmer	Junior High School	119	0	0	0	0	0	0	0	119	Rainy Season	Hainan Provincial Center for Disease Control and Prevention
2017	Hainan province	Danzhou	Female	41~50	Han	Farmer	Primary school	0	0	0	0	0	0	0	0	0	Rainy Season	Hainan Provincial Center for Disease Control and Prevention
2017	Hainan province	Danzhou	Male	51~60	Han	Farmer	Junior High School	0	0	0	0	0	0	0	0	0	Rainy Season	Hainan Provincial Center for Disease Control and Prevention
2017	Hainan province	Danzhou	Female	51~60	Han	Farmer	Junior High School	0	0	0	0	0	0	0	0	0	Rainy Season	Hainan Provincial Center for Disease Control and Prevention
2017	Hainan province	Danzhou	Male	21~30	Han	Farmer	Junior High School	0	0	0	0	0	0	0	0	0	Rainy Season	Hainan Provincial Center for Disease Control and Prevention
2017	Hainan province	Danzhou	Male	21~30	Han	Farmer	Junior High School	0	0	0	0	0	0	0	0	0	Rainy Season	Hainan Provincial Center for Disease Control and Prevention
2017	Hainan province	Danzhou	Female	3~10	Han	Student	Preschooler	0	0	0	0	0	0	0	Negative	0	Rainy Season	Hainan Provincial Center for Disease Control and Prevention
2017	Hainan province	Danzhou	Female	31~40	Han	Farmer	Junior High School	0	0	0	0	0	0	0	0	0	Rainy Season	Hainan Provincial Center for Disease Control and Prevention
2017	Hainan province	Danzhou	Male	51~60	Han	Farmer	Junior High School	0	0	0	0	0	0	0	0	0	Rainy Season	Hainan Provincial Center for Disease Control and Prevention
2017	Hainan province	Danzhou	Female	41~50	Han	Farmer	semiliterate	0	0	0	0	0	0	0	0	0	Rainy Season	Hainan Provincial Center for Disease Control and Prevention
2017	Hainan province	Danzhou	Male	71~	Han	Farmer	semiliterate	0	0	0	0	0	0	0	0	0	Rainy Season	Hainan Provincial Center for Disease Control and Prevention
2017	Hainan province	Danzhou	Female	71~	Han	Farmer	semiliterate	0	0	0	0	0	0	0	0	0	Rainy Season	Hainan Provincial Center for Disease Control and Prevention
2017	Hainan province	Danzhou	Male	71~	Han	Farmer	semiliterate	0	0	0	0	0	0	0	0	0	Rainy Season	Hainan Provincial Center for Disease Control and Prevention
2017	Hainan province	Danzhou	Female	61~70	Han	Farmer	semiliterate	0	0	0	0	0	0	0	0	0	Rainy Season	Hainan Provincial Center for Disease Control and Prevention
2017	Hainan province	Danzhou	Female	31~40	Han	Farmer	Primary school	0	0	0	0	0	0	0	0	0	Rainy Season	Hainan Provincial Center for Disease Control and Prevention
2017	Hainan province	Danzhou	Female	11~20	Han	Student	Junior High School	0	0	0	0	0	0	0	0	0	Rainy Season	Hainan Provincial Center for Disease Control and Prevention
2017	Hainan province	Danzhou	Female	61~70	Han	Farmer	Primary school	0	0	0	0	0	0	0	0	0	Rainy Season	Hainan Provincial Center for Disease Control and Prevention
2017	Hainan province	Danzhou	Female	71~	Han	Farmer	Primary school	0	0	0	0	0	0	0	0	0	Rainy Season	Hainan Provincial Center for Disease Control and Prevention
2017	Hainan province	Danzhou	Male	41~50	Han	Farmer	Primary school	0	0	0	0	0	0	0	0	0	Rainy Season	Hainan Provincial Center for Disease Control and Prevention
2017	Hainan province	Danzhou	Male	41~50	Han	Farmer	Primary school	0	0	0	0	0	0	0	0	0	Rainy Season	Hainan Provincial Center for Disease Control and Prevention
2017	Hainan province	Danzhou	Male	41~50	Han	Farmer	Junior High School	0	0	0	0	0	0	0	0	0	Rainy Season	Hainan Provincial Center for Disease Control and Prevention
2017	Hainan province	Danzhou	Female	41~50	Han	Farmer	Primary school	0	0	0	0	0	0	0	0	0	Rainy Season	Hainan Provincial Center for Disease Control and Prevention
2017	Hainan province	Danzhou	Male	51~60	Han	Farmer	Primary school	0	0	0	0	0	0	0	0	0	Rainy Season	Hainan Provincial Center for Disease Control and Prevention
2017	Hainan province	Danzhou	Female	31~40	Han	Farmer	Primary school	0	0	0	0	0	0	0	0	0	Rainy Season	Hainan Provincial Center for Disease Control and Prevention
2017	Hainan province	Danzhou	Male	51~60	Han	Farmer	Primary school	0	0	0	0	0	0	0	0	0	Rainy Season	Hainan Provincial Center for Disease Control and Prevention
2017	Hainan province	Danzhou	Male	31~40	Han	Farmer	Junior High School	0	0	0	0	0	0	0	0	0	Rainy Season	Hainan Provincial Center for Disease Control and Prevention
2017	Hainan province	Danzhou	Male	31~40	Han	Farmer	Junior High School	0	0	0	0	0	0	0	0	0	Rainy Season	Hainan Provincial Center for Disease Control and Prevention
2017	Hainan province	Danzhou	Female	41~50	Han	Farmer	Junior High School	0	0	0	0	0	0	0	0	0	Rainy Season	Hainan Provincial Center for Disease Control and Prevention
2017	Hainan province	Danzhou	Male	3~10	Han	Scattered children	Preschooler	0	0	0	0	0	0	0	Negative	0	Rainy Season	Hainan Provincial Center for Disease Control and Prevention
2017	Hainan province	Danzhou	Female	71~	Han	Farmer	semiliterate	0	0	0	0	0	0		0	0	Rainy Season	Hainan Provincial Center for Disease Control and Prevention
2017	Hainan province	Danzhou	Female	71~	Han	Farmer	semiliterate	0	0	0	0	0	0		0	0	Rainy Season	Hainan Provincial Center for Disease Control and Prevention
2017	Hainan province	Danzhou	Male	61~70	Han	Farmer	Primary school	7	0	0	7	0	0		0	14	Rainy Season	Hainan Provincial Center for Disease Control and Prevention
2017	Hainan province	Danzhou	Female	61~70	Han	Farmer	semiliterate	0	0	0	0	0	0		0	0	Rainy Season	Hainan Provincial Center for Disease Control and Prevention
2017	Hainan province	Danzhou	Male	61~70	Han	Farmer	Junior High School	0	0	0	6	0	0		0	6	Rainy Season	Hainan Provincial Center for Disease Control and Prevention
2017	Hainan province	Danzhou	Female	61~70	Han	Farmer	semiliterate	0	0	0	0	0	0		0	0	Rainy Season	Hainan Provincial Center for Disease Control and Prevention
2017	Hainan province	Danzhou	Female	31~40	Han	Farmer	Primary school	0	0	0	0	0	0		0	0	Rainy Season	Hainan Provincial Center for Disease Control and Prevention
2017	Hainan province	Danzhou	Male	11~20	Han	Farmer	High school/secondary school	0	0	0	0	0	0		0	0	Rainy Season	Hainan Provincial Center for Disease Control and Prevention
2017	Hainan province	Danzhou	Female	41~50	Han	Farmer	Primary school	0	0	0	0	0	0		0	0	Rainy Season	Hainan Provincial Center for Disease Control and Prevention
2017	Hainan province	Danzhou	Male	61~70	Han	Farmer	Junior High School	0	0	0	0	0	0		0	0	Rainy Season	Hainan Provincial Center for Disease Control and Prevention
2017	Hainan province	Danzhou	Male	61~70	Han	Farmer	semiliterate	77	0	0	0	0	0		0	77	Rainy Season	Hainan Provincial Center for Disease Control and Prevention
2017	Hainan province	Danzhou	Female	61~70	Han	Farmer	semiliterate	10	0	0	0	0	0		0	10	Rainy Season	Hainan Provincial Center for Disease Control and Prevention
2017	Hainan province	Danzhou	Female	61~70	Han	Farmer	semiliterate	36	0	0	0	0	0		0	36	Rainy Season	Hainan Provincial Center for Disease Control and Prevention
2017	Hainan province	Danzhou	Female	71~	Han	Farmer	semiliterate	0	0	0	0	0	0		0	0	Rainy Season	Hainan Provincial Center for Disease Control and Prevention
2017	Hainan province	Danzhou	Male	71~	Han	Farmer	Junior High School	8	0	0	7	0	0		0	15	Rainy Season	Hainan Provincial Center for Disease Control and Prevention
2017	Hainan province	Danzhou	Female	71~	Han	Farmer	semiliterate	0	0	0	0	0	0		0	0	Rainy Season	Hainan Provincial Center for Disease Control and Prevention
2017	Hainan province	Danzhou	Female	3~10	Han	Student	Primary school	0	0	0	23	0	0		Negative	23	Rainy Season	Hainan Provincial Center for Disease Control and Prevention
2017	Hainan province	Danzhou	Female	71~	Han	Farmer	semiliterate	0	0	0	0	0	0		0	0	Rainy Season	Hainan Provincial Center for Disease Control and Prevention
2017	Hainan province	Danzhou	Female	41~50	Han	Farmer	semiliterate	0	0	0	0	0	0		0	0	Rainy Season	Hainan Provincial Center for Disease Control and Prevention
2017	Hainan province	Danzhou	Male	21~30	Han	Farmer	semiliterate	0	0	0	0	0	0		0	0	Rainy Season	Hainan Provincial Center for Disease Control and Prevention
2017	Hainan province	Danzhou	Female	21~30	Han	Farmer	High school/secondary school	0	0	0	0	0	0	0	0	0	Rainy Season	Hainan Provincial Center for Disease Control and Prevention
2017	Hainan province	Danzhou	Female	3~10	Han	Nursery children	Preschooler	0	0	0	0	0	0	0	Negative	0	Rainy Season	Hainan Provincial Center for Disease Control and Prevention
2017	Hainan province	Danzhou	Male	3~10	Han	Student	Primary school	0	0	0	21	0	0	0	Negative	21	Rainy Season	Hainan Provincial Center for Disease Control and Prevention
2017	Hainan province	Danzhou	Female	41~50	Han	Farmer	semiliterate	2	0	0	0	0	0	0	0	2	Rainy Season	Hainan Provincial Center for Disease Control and Prevention
2017	Hainan province	Danzhou	Female	61~70	Han	Farmer	semiliterate	22	0	0	0	0	0	0	0	22	Rainy Season	Hainan Provincial Center for Disease Control and Prevention
2017	Hainan province	Danzhou	Male	71~	Han	Farmer	Primary school	0	0	0	0	0	0	0	0	0	Rainy Season	Hainan Provincial Center for Disease Control and Prevention
2017	Hainan province	Danzhou	Male	61~70	Han	Farmer	Primary school	0	0	0	0	0	0	0	0	0	Rainy Season	Hainan Provincial Center for Disease Control and Prevention
2017	Hainan province	Danzhou	Female	61~70	Han	Farmer	semiliterate	5	0	0	0	0	0	0	0	5	Rainy Season	Hainan Provincial Center for Disease Control and Prevention
2017	Hainan province	Danzhou	Male	61~70	Han	Farmer	Junior High School	0	0	0	8	0	0	0	0	8	Rainy Season	Hainan Provincial Center for Disease Control and Prevention
2017	Hainan province	Danzhou	Male	61~70	Han	Farmer	semiliterate	0	0	0	0	0	0	0	0	0	Rainy Season	Hainan Provincial Center for Disease Control and Prevention
2017	Hainan province	Danzhou	Female	71~	Han	Farmer	semiliterate	0	0	0	0	0	0	0	0	0	Rainy Season	Hainan Provincial Center for Disease Control and Prevention
2017	Hainan province	Danzhou	Male	31~40	Han	Farmer	Junior High School	0	0	0	0	0	0	0	0	0	Rainy Season	Hainan Provincial Center for Disease Control and Prevention
2017	Hainan province	Danzhou	Female	3~10	Han	Student	Primary school	0	2	0	0	0	0	0	Negative	2	Rainy Season	Hainan Provincial Center for Disease Control and Prevention
2017	Hainan province	Danzhou	Male	3~10	Han	Scattered children	Preschooler	0	0	30	0	0	0	0	Negative	30	Rainy Season	Hainan Provincial Center for Disease Control and Prevention
2017	Hainan province	Danzhou	Female	21~30	Han	Farmer	semiliterate	0	0	0	0	0	0	0	0	0	Rainy Season	Hainan Provincial Center for Disease Control and Prevention
2017	Hainan province	Danzhou	Male	3~10	Han	Student	Primary school	0	0	0	0	0	0	0	Negative	0	Rainy Season	Hainan Provincial Center for Disease Control and Prevention
2017	Hainan province	Danzhou	Female	3~10	Han	Scattered children	Preschooler	0	0	0	0	0	0	0	Negative	0	Rainy Season	Hainan Provincial Center for Disease Control and Prevention
2017	Hainan province	Danzhou	Female	3~10	Han	Scattered children	Preschooler	0	0	0	0	0	0	0	Negative	0	Rainy Season	Hainan Provincial Center for Disease Control and Prevention
2017	Hainan province	Danzhou	Male	3~10	Han	Scattered children	Preschooler	0	0	0	0	0	0	0	Negative	0	Rainy Season	Hainan Provincial Center for Disease Control and Prevention
2017	Hainan province	Danzhou	Male	71~	Han	Farmer	semiliterate	5	0	0	0	0	0	0	0	5	Rainy Season	Hainan Provincial Center for Disease Control and Prevention
2017	Hainan province	Danzhou	Male	11~20	Han	Student	Primary school	0	0	0	0	0	0	0	0	0	Rainy Season	Hainan Provincial Center for Disease Control and Prevention
2017	Hainan province	Danzhou	Male	11~20	Han	Student	Junior High School	0	0	0	0	0	0	0	0	0	Rainy Season	Hainan Provincial Center for Disease Control and Prevention
2017	Hainan province	Danzhou	Male	71~	Han	Educator	High school/secondary school	56	0	0	0	0	0	0	0	56	Rainy Season	Hainan Provincial Center for Disease Control and Prevention
2017	Hainan province	Danzhou	Female	71~	Han	Farmer	semiliterate	16	0	0	0	0	0	0	0	16	Rainy Season	Hainan Provincial Center for Disease Control and Prevention
2017	Hainan province	Danzhou	Male	61~70	Han	Farmer	Primary school	78	0	0	0	0	0	0	0	78	Rainy Season	Hainan Provincial Center for Disease Control and Prevention
2017	Hainan province	Danzhou	Female	61~70	Han	Farmer	semiliterate	0	0	0	0	0	0	0	0	0	Rainy Season	Hainan Provincial Center for Disease Control and Prevention
2017	Hainan province	Danzhou	Female	41~50	Han	Farmer	semiliterate	0	0	0	0	0	0	0	0	0	Rainy Season	Hainan Provincial Center for Disease Control and Prevention
2017	Hainan province	Danzhou	Female	11~20	Han	Student	Junior High School	0	0	0	0	0	0	0	0	0	Rainy Season	Hainan Provincial Center for Disease Control and Prevention
2017	Hainan province	Danzhou	Male	51~60	Han	Farmer	semiliterate	5	0	0	0	0	0	0	0	5	Rainy Season	Hainan Provincial Center for Disease Control and Prevention
2017	Hainan province	Danzhou	Female	71~	Han	Farmer	semiliterate	0	0	0	0	0	0	0	0	0	Rainy Season	Hainan Provincial Center for Disease Control and Prevention
2017	Hainan province	Danzhou	Female	61~70	Han	Farmer	semiliterate	0	0	0	0	0	0	0	0	0	Rainy Season	Hainan Provincial Center for Disease Control and Prevention
2017	Hainan province	Danzhou	Male	61~70	Han	Educator	High school/secondary school	0	0	0	0	0	0	0	0	0	Rainy Season	Hainan Provincial Center for Disease Control and Prevention
2017	Hainan province	Danzhou	Female	61~70	Han	Farmer	semiliterate	0	0	0	0	0	0	0	0	0	Rainy Season	Hainan Provincial Center for Disease Control and Prevention
2017	Hainan province	Danzhou	Male	11~20	Han	Student	Junior High School	0	0	0	12	0	0	0	0	12	Rainy Season	Hainan Provincial Center for Disease Control and Prevention
2017	Hainan province	Danzhou	Male	61~70	Han	Farmer	Junior High School	0	0	0	2	0	0	0	0	2	Rainy Season	Hainan Provincial Center for Disease Control and Prevention
2017	Hainan province	Danzhou	Male	61~70	Han	Farmer	Junior High School	0	0	0	0	0	0	0	0	0	Rainy Season	Hainan Provincial Center for Disease Control and Prevention
2017	Hainan province	Danzhou	Female	61~70	Han	Farmer	Primary school	0	0	0	0	0	0	0	0	0	Rainy Season	Hainan Provincial Center for Disease Control and Prevention
2017	Hainan province	Danzhou	Male	71~	Han	Farmer	Primary school	0	0	0	0	0	0	0	0	0	Rainy Season	Hainan Provincial Center for Disease Control and Prevention
2017	Hainan province	Danzhou	Female	71~	Han	Farmer	semiliterate	0	0	0	0	0	0	0	0	0	Rainy Season	Hainan Provincial Center for Disease Control and Prevention
2017	Hainan province	Danzhou	Male	71~	Han	Farmer	Junior High School	0	0	0	0	0	0	0	0	0	Rainy Season	Hainan Provincial Center for Disease Control and Prevention
2017	Hainan province	Danzhou	Male	61~70	Han	Farmer	Primary school	0	0	0	0	0	0	0	0	0	Rainy Season	Hainan Provincial Center for Disease Control and Prevention
2017	Hainan province	Danzhou	Female	71~	Han	Farmer	semiliterate	55	0	0	0	0	0	0	0	55	Rainy Season	Hainan Provincial Center for Disease Control and Prevention
2017	Hainan province	Danzhou	Female	61~70	Han	Farmer	semiliterate	12	0	0	0	0	0	0	0	12	Rainy Season	Hainan Provincial Center for Disease Control and Prevention
2017	Hainan province	Danzhou	Male	61~70	Han	Farmer	Junior High School	0	0	0	8	0	0	0	0	8	Rainy Season	Hainan Provincial Center for Disease Control and Prevention
2017	Hainan province	Danzhou	Female	51~60	Han	Farmer	semiliterate	9	0	0	3	0	0	0	0	12	Rainy Season	Hainan Provincial Center for Disease Control and Prevention
2017	Hainan province	Danzhou	Male	41~50	Han	Farmer	Junior High School	0	0	0	0	0	0	0	0	0	Rainy Season	Hainan Provincial Center for Disease Control and Prevention
2017	Hainan province	Danzhou	Male	31~40	Han	Farmer	Junior High School	0	0	0	3	0	0	0	0	3	Rainy Season	Hainan Provincial Center for Disease Control and Prevention
2017	Hainan province	Danzhou	Female	31~40	Han	Farmer	Primary school	0	0	0	15	0	0	0	0	15	Rainy Season	Hainan Provincial Center for Disease Control and Prevention
2017	Hainan province	Danzhou	Male	3~10	Han	Student	Primary school	0	0	0	0	0	0	0	Negative	0	Rainy Season	Hainan Provincial Center for Disease Control and Prevention
2017	Hainan province	Danzhou	Male	3~10	Han	Student	Primary school	0	0	0	0	0	0	0	Negative	0	Rainy Season	Hainan Provincial Center for Disease Control and Prevention
2017	Hainan province	Danzhou	Male	61~70	Han	Farmer	Primary school	0	0	0	0	0	0	0	0	0	Rainy Season	Hainan Provincial Center for Disease Control and Prevention
2017	Hainan province	Danzhou	Female	61~70	Han	Farmer	Primary school	5	0	0	0	0	0	0	0	5	Rainy Season	Hainan Provincial Center for Disease Control and Prevention
2017	Hainan province	Danzhou	Male	61~70	Han	Farmer	Primary school	0	0	0	0	0	0	0	0	0	Rainy Season	Hainan Provincial Center for Disease Control and Prevention
2017	Hainan province	Danzhou	Male	31~40	Han	Farmer	Primary school	0	0	0	0	0	0	0	0	0	Rainy Season	Hainan Provincial Center for Disease Control and Prevention
2017	Hainan province	Danzhou	Male	61~70	Han	Farmer	Primary school	0	0	0	0	0	0	0	0	0	Rainy Season	Hainan Provincial Center for Disease Control and Prevention
2017	Hainan province	Danzhou	Male	51~60	Han	Farmer	Primary school	0	0	0	0	0	0	0	0	0	Rainy Season	Hainan Provincial Center for Disease Control and Prevention
2017	Hainan province	Danzhou	Male	51~60	Han	Farmer	Primary school	0	0	0	0	0	0	0	0	0	Rainy Season	Hainan Provincial Center for Disease Control and Prevention
2017	Hainan province	Danzhou	Female	71~	Han	Farmer	Primary school	0	0	0	0	0	0	0	0	0	Rainy Season	Hainan Provincial Center for Disease Control and Prevention
2017	Hainan province	Danzhou	Female	61~70	Han	Farmer	Primary school	0	0	0	0	0	0	0	0	0	Rainy Season	Hainan Provincial Center for Disease Control and Prevention
2017	Hainan province	Danzhou	Male	61~70	Han	Farmer	Primary school	0	0	0	17	0	0	0	0	17	Rainy Season	Hainan Provincial Center for Disease Control and Prevention
2017	Hainan province	Danzhou	Male	71~	Han	Farmer	Primary school	0	0	0	0	0	0	0	0	0	Rainy Season	Hainan Provincial Center for Disease Control and Prevention
2017	Hainan province	Danzhou	Male	51~60	Han	Farmer	Primary school	0	0	0	0	0	0	0	0	0	Rainy Season	Hainan Provincial Center for Disease Control and Prevention
2017	Hainan province	Danzhou	Male	31~40	Han	Farmer	Primary school	0	0	0	2	0	0	0	0	2	Rainy Season	Hainan Provincial Center for Disease Control and Prevention
2017	Hainan province	Danzhou	Male	51~60	Han	Farmer	Primary school	0	0	0	0	0	0	0	0	0	Rainy Season	Hainan Provincial Center for Disease Control and Prevention
2017	Hainan province	Danzhou	Male	51~60	Han	Farmer	Primary school	0	0	0	0	0	0	0	0	0	Rainy Season	Hainan Provincial Center for Disease Control and Prevention
2017	Hainan province	Danzhou	Female	51~60	Han	Farmer	Primary school	12	0	0	0	0	0	0	0	12	Rainy Season	Hainan Provincial Center for Disease Control and Prevention
2017	Hainan province	Danzhou	Male	31~40	Han	Farmer	Primary school	0	0	0	0	0	0		0	0	Rainy Season	Hainan Provincial Center for Disease Control and Prevention
2017	Hainan province	Danzhou	Male	71~	Han	Farmer	Primary school	0	0	0	0	0	0		0	0	Rainy Season	Hainan Provincial Center for Disease Control and Prevention
2017	Hainan province	Danzhou	Female	61~70	Han	Farmer	semiliterate	7	0	0	0	0	0		0	7	Rainy Season	Hainan Provincial Center for Disease Control and Prevention
2017	Hainan province	Danzhou	Male	21~30	Han	Farmer	Primary school	22	0	0	0	0	0		0	22	Rainy Season	Hainan Provincial Center for Disease Control and Prevention
2017	Hainan province	Danzhou	Female	61~70	Han	Farmer	semiliterate	19	0	0	0	0	0		0	19	Rainy Season	Hainan Provincial Center for Disease Control and Prevention
2017	Hainan province	Danzhou	Female	61~70	Han	Farmer	semiliterate	78	0	0	5	0	0		0	83	Rainy Season	Hainan Provincial Center for Disease Control and Prevention
2017	Hainan province	Danzhou	Female	21~30	Han	Farmer	Junior High School	0	0	0	0	0	0		0	0	Rainy Season	Hainan Provincial Center for Disease Control and Prevention
2017	Hainan province	Danzhou	Female	3~10	Han	Student	Primary school	0	0	0	0	0	0		Negative	0	Rainy Season	Hainan Provincial Center for Disease Control and Prevention
2017	Hainan province	Danzhou	Male	41~50	Han	Farmer	Primary school	27	0	0	0	0	0		0	27	Rainy Season	Hainan Provincial Center for Disease Control and Prevention
2017	Hainan province	Danzhou	Female	41~50	Han	Farmer	semiliterate	2	0	0	0	0	0		0	2	Rainy Season	Hainan Provincial Center for Disease Control and Prevention
2017	Hainan province	Danzhou	Male	31~40	Han	Farmer	Junior High School	3	0	0	0	0	0		0	3	Rainy Season	Hainan Provincial Center for Disease Control and Prevention
2017	Hainan province	Danzhou	Female	41~50	Han	Farmer	Junior High School	9	0	0	0	0	0		0	9	Rainy Season	Hainan Provincial Center for Disease Control and Prevention
2017	Hainan province	Danzhou	Male	61~70	Han	Farmer	Primary school	0	0	0	0	0	0		0	0	Rainy Season	Hainan Provincial Center for Disease Control and Prevention
2017	Hainan province	Danzhou	Female	71~	Han	Farmer	semiliterate	0	0	0	0	0	0		0	0	Rainy Season	Hainan Provincial Center for Disease Control and Prevention
2017	Hainan province	Danzhou	Female	11~20	Han	Student	High school/secondary school	0	0	0	0	0	0		0	0	Rainy Season	Hainan Provincial Center for Disease Control and Prevention
2017	Hainan province	Danzhou	Male	11~20	Han	Student	Junior High School	0	0	0	0	0	0		0	0	Rainy Season	Hainan Provincial Center for Disease Control and Prevention
2017	Hainan province	Danzhou	Male	71~	Han	Farmer	semiliterate	0	0	0	0	0	0		0	0	Rainy Season	Hainan Provincial Center for Disease Control and Prevention
2017	Hainan province	Danzhou	Female	71~	Han	Farmer	semiliterate	0	0	0	0	0	0		0	0	Rainy Season	Hainan Provincial Center for Disease Control and Prevention
2017	Hainan province	Danzhou	Female	3~10	Han	Student	Primary school	0	0	0	0	0	0	0	Negative	0	Rainy Season	Hainan Provincial Center for Disease Control and Prevention
2017	Hainan province	Danzhou	Female	41~50	Han	Farmer	Primary school	0	0	0	0	0	0	0	0	0	Rainy Season	Hainan Provincial Center for Disease Control and Prevention
2017	Hainan province	Danzhou	Male	41~50	Han	Farmer	Junior High School	0	0	0	0	0	0	0	0	0	Rainy Season	Hainan Provincial Center for Disease Control and Prevention
2017	Hainan province	Danzhou	Female	11~20	Han	Farmer	Junior High School	0	0	0	0	0	0	0	0	0	Rainy Season	Hainan Provincial Center for Disease Control and Prevention
2017	Hainan province	Danzhou	Male	51~60	Han	Farmer	Primary school	0	0	0	0	0	0	0	0	0	Rainy Season	Hainan Provincial Center for Disease Control and Prevention
2017	Hainan province	Danzhou	Male	41~50	Han	Farmer	Junior High School	0	0	0	0	0	0	0	0	0	Rainy Season	Hainan Provincial Center for Disease Control and Prevention
2017	Hainan province	Danzhou	Male	61~70	Han	Farmer	semiliterate	0	0	0	0	0	0	0	0	0	Rainy Season	Hainan Provincial Center for Disease Control and Prevention
2017	Hainan province	Danzhou	Female	41~50	Han	Farmer	semiliterate	3	0	0	0	0	0	0	0	3	Rainy Season	Hainan Provincial Center for Disease Control and Prevention
2017	Hainan province	Danzhou	Male	21~30	Li	Farmer	Junior High School	0	0	0	0	0	0	0	0	0	Rainy Season	Hainan Provincial Center for Disease Control and Prevention
2017	Hainan province	Danzhou	Male	51~60	Han	Farmer	Primary school	0	0	0	0	0	0	0	0	0	Rainy Season	Hainan Provincial Center for Disease Control and Prevention
2017	Hainan province	Danzhou	Female	41~50	Han	Farmer	Primary school	0	0	0	0	0	0	0	0	0	Rainy Season	Hainan Provincial Center for Disease Control and Prevention
2017	Hainan province	Danzhou	Female	31~40	Han	Farmer	Junior High School	0	0	0	0	0	0	0	0	0	Rainy Season	Hainan Provincial Center for Disease Control and Prevention
2017	Hainan province	Danzhou	Female	3~10	Han	Scattered children	Preschooler	0	0	0	0	0	0	0	Negative	0	Rainy Season	Hainan Provincial Center for Disease Control and Prevention
2017	Hainan province	Danzhou	Female	31~40	Han	Farmer	Junior High School	0	0	0	0	0	0	0	0	0	Rainy Season	Hainan Provincial Center for Disease Control and Prevention
2017	Hainan province	Danzhou	Female	31~40	Han	Farmer	Junior High School	3	0	0	0	0	0	0	0	3	Rainy Season	Hainan Provincial Center for Disease Control and Prevention
2017	Hainan province	Danzhou	Male	21~30	Han	Farmer	Junior High School	0	0	0	0	0	0	0	0	0	Rainy Season	Hainan Provincial Center for Disease Control and Prevention
2017	Hainan province	Danzhou	Female	41~50	Han	Farmer	Junior High School	0	0	0	0	0	0	0	0	0	Rainy Season	Hainan Provincial Center for Disease Control and Prevention
2017	Hainan province	Danzhou	Female	41~50	Han	Farmer	Primary school	0	0	0	0	0	0	0	0	0	Rainy Season	Hainan Provincial Center for Disease Control and Prevention
2017	Hainan province	Danzhou	Male	61~70	Han	Farmer	Junior High School	0	0	0	0	0	0	0	0	0	Rainy Season	Hainan Provincial Center for Disease Control and Prevention
2017	Hainan province	Danzhou	Female	3~10	Han	Scattered children	Preschooler	6	0	0	0	0	0	0	Negative	6	Rainy Season	Hainan Provincial Center for Disease Control and Prevention
2017	Hainan province	Danzhou	Female	21~30	Han	Farmer	Junior High School	0	0	0	0	0	0	0	0	0	Rainy Season	Hainan Provincial Center for Disease Control and Prevention
2017	Hainan province	Danzhou	Female	31~40	Han	Farmer	Primary school	0	0	0	0	0	0	0	0	0	Rainy Season	Hainan Provincial Center for Disease Control and Prevention
2017	Hainan province	Danzhou	Male	3~10	Han	Student	Primary school	0	0	0	45	0	0	0	Negative	45	Rainy Season	Hainan Provincial Center for Disease Control and Prevention
2017	Hainan province	Danzhou	Male	61~70	Han	Farmer	Primary school	0	0	0	20	0	0	0	0	20	Rainy Season	Hainan Provincial Center for Disease Control and Prevention
2017	Hainan province	Danzhou	Female	61~70	Han	Farmer	semiliterate	120	0	0	18	0	0	0	0	138	Rainy Season	Hainan Provincial Center for Disease Control and Prevention
2017	Hainan province	Danzhou	Male	31~40	Han	Farmer	Junior High School	0	0	0	0	0	0	0	0	0	Rainy Season	Hainan Provincial Center for Disease Control and Prevention
2017	Hainan province	Danzhou	Female	11~20	Han	Student	Junior High School	2	0	0	18	0	0	0	0	20	Rainy Season	Hainan Provincial Center for Disease Control and Prevention
2017	Hainan province	Danzhou	Male	61~70	Han	Farmer	Junior High School	0	0	0	0	0	0	0	0	0	Rainy Season	Hainan Provincial Center for Disease Control and Prevention
2017	Hainan province	Danzhou	Female	61~70	Han	Farmer	semiliterate	0	0	0	0	0	0	0	0	0	Rainy Season	Hainan Provincial Center for Disease Control and Prevention
2017	Hainan province	Danzhou	Female	11~20	Han	Student	Junior High School	0	0	0	26	0	0	0	0	26	Rainy Season	Hainan Provincial Center for Disease Control and Prevention
2017	Hainan province	Danzhou	Female	51~60	Han	Farmer	Primary school	0	0	0	16	0	0	0	0	16	Rainy Season	Hainan Provincial Center for Disease Control and Prevention
2017	Hainan province	Danzhou	Female	3~10	Han	Nursery children	Preschooler	0	0	10	12	0	0	0	Negative	22	Rainy Season	Hainan Provincial Center for Disease Control and Prevention
2017	Hainan province	Danzhou	Male	51~60	Han	Farmer	Junior High School	0	0	0	0	0	0	0	0	0	Rainy Season	Hainan Provincial Center for Disease Control and Prevention
2017	Hainan province	Danzhou	Female	51~60	Han	Farmer	semiliterate	0	0	0	15	0	0	0	0	15	Rainy Season	Hainan Provincial Center for Disease Control and Prevention
2017	Hainan province	Danzhou	Male	3~10	Han	Scattered children	Preschooler	0	0	56	0	0	0	0	Negative	56	Rainy Season	Hainan Provincial Center for Disease Control and Prevention
2017	Hainan province	Danzhou	Male	41~50	Han	Farmer	Junior High School	6	0	0	5	0	0	0	0	11	Rainy Season	Hainan Provincial Center for Disease Control and Prevention
2017	Hainan province	Danzhou	Female	11~20	Han	Student	Junior High School	0	0	0	4	0	0	0	0	4	Rainy Season	Hainan Provincial Center for Disease Control and Prevention
2017	Hainan province	Danzhou	Female	41~50	Han	Farmer	semiliterate	28	0	0	6	0	0	0	0	34	Rainy Season	Hainan Provincial Center for Disease Control and Prevention
2017	Hainan province	Danzhou	Male	51~60	Han	Farmer	Primary school	0	0	0	0	0	0	0	0	0	Rainy Season	Hainan Provincial Center for Disease Control and Prevention
2017	Hainan province	Danzhou	Female	21~30	Han	Farmer	Primary school	15	0	0	235	0	0	0	0	250	Rainy Season	Hainan Provincial Center for Disease Control and Prevention
2017	Hainan province	Danzhou	Female	11~20	Han	Student	Junior High School	0	0	0	8	0	0	0	0	8	Rainy Season	Hainan Provincial Center for Disease Control and Prevention
2017	Hainan province	Danzhou	Female	3~10	Han	Student	Primary school	0	0	0	26	0	0	0	Negative	26	Rainy Season	Hainan Provincial Center for Disease Control and Prevention
2017	Hainan province	Danzhou	Male	3~10	Han	Student	Primary school	0	0	0	0	0	0	0	Negative	0	Rainy Season	Hainan Provincial Center for Disease Control and Prevention
2017	Hainan province	Danzhou	Male	51~60	Han	Farmer	Primary school	0	0	0	0	0	0	0	0	0	Rainy Season	Hainan Provincial Center for Disease Control and Prevention
2017	Hainan province	Danzhou	Female	41~50	Han	Farmer	Primary school	0	0	0	0	0	0	0	0	0	Rainy Season	Hainan Provincial Center for Disease Control and Prevention
2017	Hainan province	Danzhou	Male	3~10	Han	Scattered children	Preschooler	0	0	110	7	2	0	0	Negative	119	Rainy Season	Hainan Provincial Center for Disease Control and Prevention
2017	Hainan province	Danzhou	Female	31~40	Han	Farmer	Junior High School	0	0	0	6	0	0	0	0	6	Rainy Season	Hainan Provincial Center for Disease Control and Prevention
2017	Hainan province	Danzhou	Female	11~20	Han	Student	Primary school	0	0	0	123	0	0	0	0	123	Rainy Season	Hainan Provincial Center for Disease Control and Prevention
2017	Hainan province	Danzhou	Female	3~10	Han	Student	Primary school	0	0	0	0	0	0	0	Negative	0	Rainy Season	Hainan Provincial Center for Disease Control and Prevention
2017	Hainan province	Danzhou	Female	41~50	Han	Farmer	Junior High School	0	0	0	0	0	0	0	0	0	Rainy Season	Hainan Provincial Center for Disease Control and Prevention
2017	Hainan province	Danzhou	Female	31~40	Han	Farmer	Junior High School	3	0	0	18	0	0	0	0	21	Rainy Season	Hainan Provincial Center for Disease Control and Prevention
2017	Hainan province	Danzhou	Female	3~10	Han	Student	Primary school	24	0	0	138	0	0	0	Negative	162	Rainy Season	Hainan Provincial Center for Disease Control and Prevention
2017	Hainan province	Danzhou	Female	31~40	Han	Farmer	Junior High School	13	0	0	0	0	0	0	0	13	Rainy Season	Hainan Provincial Center for Disease Control and Prevention
2017	Hainan province	Danzhou	Male	3~10	Han	Student	Primary school	0	0	0	26	0	0	0	Negative	26	Rainy Season	Hainan Provincial Center for Disease Control and Prevention
2017	Hainan province	Danzhou	Female	31~40	Han	Farmer	Junior High School	0	0	0	0	0	0	0	0	0	Rainy Season	Hainan Provincial Center for Disease Control and Prevention
2017	Hainan province	Danzhou	Male	3~10	Han	Student	Primary school	113	0	0	0	0	0	0	Negative	113	Rainy Season	Hainan Provincial Center for Disease Control and Prevention
2017	Hainan province	Danzhou	Female	11~20	Han	Student	Primary school	0	0	0	0	0	0	0	0	0	Rainy Season	Hainan Provincial Center for Disease Control and Prevention
2017	Hainan province	Danzhou	Female	51~60	Han	Farmer	Junior High School	0	0	0	0	0	0	0	0	0	Rainy Season	Hainan Provincial Center for Disease Control and Prevention
2017	Hainan province	Danzhou	Female	51~60	Han	Farmer	Junior High School	0	0	0	0	0	0	0	0	0	Rainy Season	Hainan Provincial Center for Disease Control and Prevention
2017	Hainan province	Danzhou	Female	21~30	Han	Farmer	Junior High School	9	0	0	0	0	0	0	0	9	Rainy Season	Hainan Provincial Center for Disease Control and Prevention
2017	Hainan province	Danzhou	Male	21~30	Han	Migrant Worke	Junior High School	0	0	0	3	0	0	0	0	3	Rainy Season	Hainan Provincial Center for Disease Control and Prevention
2017	Hainan province	Danzhou	Male	3~10	Han	Student	Primary school	0	0	0	0	0	0	0	Negative	0	Rainy Season	Hainan Provincial Center for Disease Control and Prevention
2017	Hainan province	Danzhou	Female	3~10	Han	Scattered children	Preschooler	0	0	0	8	0	0	0	Negative	8	Rainy Season	Hainan Provincial Center for Disease Control and Prevention
2017	Hainan province	Danzhou	Male	3~10	Han	Scattered children	Preschooler	0	0	0	18	0	0	0	Negative	18	Rainy Season	Hainan Provincial Center for Disease Control and Prevention
2017	Hainan province	Danzhou	Female	21~30	Han	Farmer	Primary school	21	0	0	0	0	0	0	0	21	Rainy Season	Hainan Provincial Center for Disease Control and Prevention
2017	Hainan province	Danzhou	Male	3~10	Han	Student	Primary school	0	0	0	0	0	0	0	Negative	0	Rainy Season	Hainan Provincial Center for Disease Control and Prevention
2017	Hainan province	Danzhou	Male	31~40	Han	Farmer	Junior High School	83	0	0	0	0	0	0	0	83	Rainy Season	Hainan Provincial Center for Disease Control and Prevention
2017	Hainan province	Danzhou	Female	61~70	Han	Farmer	semiliterate	19	0	0	0	0	0	0	0	19	Rainy Season	Hainan Provincial Center for Disease Control and Prevention
2017	Hainan province	Danzhou	Female	11~20	Han	Student	Junior High School	13	0	0	4	0	0	0	0	17	Rainy Season	Hainan Provincial Center for Disease Control and Prevention
2017	Hainan province	Danzhou	Male	61~70	Han	Farmer	semiliterate	0	0	0	0	0	0	0	0	0	Rainy Season	Hainan Provincial Center for Disease Control and Prevention
2017	Hainan province	Danzhou	Female	61~70	Han	Farmer	semiliterate	0	0	0	7	0	0	0	0	7	Rainy Season	Hainan Provincial Center for Disease Control and Prevention
2017	Hainan province	Danzhou	Male	21~30	Han	Farmer	Junior High School	65	0	0	0	0	0	0	0	65	Rainy Season	Hainan Provincial Center for Disease Control and Prevention
2017	Hainan province	Danzhou	Female	3~10	Han	Scattered children	Preschooler	0	0	0	27	0	0	0	Negative	27	Rainy Season	Hainan Provincial Center for Disease Control and Prevention
2017	Hainan province	Danzhou	Male	3~10	Han	Student	Primary school	0	0	0	74	0	0	0	Negative	74	Rainy Season	Hainan Provincial Center for Disease Control and Prevention
2017	Hainan province	Danzhou	Female	3~10	Han	Student	Primary school	0	0	0	35	0	0	0	Negative	35	Rainy Season	Hainan Provincial Center for Disease Control and Prevention
2017	Hainan province	Danzhou	Female	21~30	Han	Farmer	Junior High School	8	0	0	0	0	0	0	0	8	Rainy Season	Hainan Provincial Center for Disease Control and Prevention
2017	Hainan province	Danzhou	Female	3~10	Han	Nursery children	Preschooler	0	0	0	0	0	0	0	Negative	0	Rainy Season	Hainan Provincial Center for Disease Control and Prevention
2017	Hainan province	Danzhou	Male	61~70	Han	Farmer	Junior High School	0	0	0	0	0	0	0	0	0	Rainy Season	Hainan Provincial Center for Disease Control and Prevention
2017	Hainan province	Danzhou	Female	31~40	Han	Farmer	Primary school	13	0	0	0	0	0	0	0	13	Rainy Season	Hainan Provincial Center for Disease Control and Prevention
2017	Hainan province	Danzhou	Male	11~20	Han	Student	Primary school	0	0	0	522	0	0	0	0	522	Rainy Season	Hainan Provincial Center for Disease Control and Prevention
2017	Hainan province	Danzhou	Male	21~30	Han	Farmer	Junior High School	0	0	0	0	0	0	0	0	0	Rainy Season	Hainan Provincial Center for Disease Control and Prevention
2017	Hainan province	Danzhou	Female	3~10	Han	Student	Primary school	0	872	6	12	0	0	0	Negative	890	Rainy Season	Hainan Provincial Center for Disease Control and Prevention
2017	Hainan province	Danzhou	Male	3~10	Han	Nursery children	Preschooler	0	18203	12	0	0	0	0	Negative	18215	Rainy Season	Hainan Provincial Center for Disease Control and Prevention
2017	Hainan province	Danzhou	Male	3~10	Han	Nursery children	Preschooler	0	4100	35	0	0	0	0	Negative	4135	Rainy Season	Hainan Provincial Center for Disease Control and Prevention
2017	Hainan province	Danzhou	Male	61~70	Han	Farmer	High school/secondary school	0	0	0	0	0	0	0	0	0	Rainy Season	Hainan Provincial Center for Disease Control and Prevention
2017	Hainan province	Danzhou	Male	31~40	Han	Farmer	High school/secondary school	0	0	0	0	0	0	0	0	0	Rainy Season	Hainan Provincial Center for Disease Control and Prevention
2017	Hainan province	Danzhou	Female	3~10	Han	Student	Primary school	0	0	0	0	0	0	0	Negative	0	Rainy Season	Hainan Provincial Center for Disease Control and Prevention
2017	Hainan province	Danzhou	Male	31~40	Han	Farmer	Junior High School	3	0	0	0	0	0	0	0	3	Rainy Season	Hainan Provincial Center for Disease Control and Prevention
2017	Hainan province	Danzhou	Female	31~40	Han	Farmer	Primary school	1	0	0	0	0	0	0	0	1	Rainy Season	Hainan Provincial Center for Disease Control and Prevention
2017	Hainan province	Danzhou	Female	61~70	Han	Farmer	Junior High School	0	0	0	5	0	0	0	0	5	Rainy Season	Hainan Provincial Center for Disease Control and Prevention
2017	Hainan province	Danzhou	Male	61~70	Han	Farmer	Primary school	42	0	0	0	0	0	0	0	42	Rainy Season	Hainan Provincial Center for Disease Control and Prevention
2017	Hainan province	Danzhou	Female	71~	Han	Farmer	Primary school	180	0	0	0	0	0	0	0	180	Rainy Season	Hainan Provincial Center for Disease Control and Prevention
2017	Hainan province	Danzhou	Male	21~30	Han	Farmer	Primary school	0	0	0	0	0	0	0	0	0	Rainy Season	Hainan Provincial Center for Disease Control and Prevention
2017	Hainan province	Danzhou	Male	3~10	Han	Nursery children	Preschooler	0	0	0	0	0	0	0	Negative	0	Rainy Season	Hainan Provincial Center for Disease Control and Prevention
2017	Hainan province	Danzhou	Male	61~70	Han	Farmer	Primary school	0	0	0	4	0	0	0	0	4	Rainy Season	Hainan Provincial Center for Disease Control and Prevention
2017	Hainan province	Danzhou	Male	3~10	Han	Student	Preschooler	0	0	0	3	0	0	0	Negative	3	Rainy Season	Hainan Provincial Center for Disease Control and Prevention
2017	Hainan province	Danzhou	Male	11~20	Han	Student	Primary school	0	0	0	0	0	0	0	0	0	Rainy Season	Hainan Provincial Center for Disease Control and Prevention
2017	Hainan province	Danzhou	Female	11~20	Han	Student	Primary school	0	0	0	0	0	0	0	0	0	Rainy Season	Hainan Provincial Center for Disease Control and Prevention
2017	Hainan province	Danzhou	Female	51~60	Han	Farmer	Primary school	0	0	0	0	0	0	0	0	0	Rainy Season	Hainan Provincial Center for Disease Control and Prevention
2017	Hainan province	Danzhou	Male	21~30	Han	Farmer	Junior High School	0	0	0	0	0	0	0	0	0	Rainy Season	Hainan Provincial Center for Disease Control and Prevention
2017	Hainan province	Danzhou	Male	21~30	Han	Farmer	Junior High School	0	0	0	0	0	0	0	0	0	Rainy Season	Hainan Provincial Center for Disease Control and Prevention
2017	Hainan province	Danzhou	Female	21~30	Han	Farmer	Junior High School	0	0	0	0	0	0	0	0	0	Rainy Season	Hainan Provincial Center for Disease Control and Prevention
2017	Hainan province	Danzhou	Male	3~10	Han	Student	Primary school	0	0	98	0	0	0	0	Negative	98	Rainy Season	Hainan Provincial Center for Disease Control and Prevention
2017	Hainan province	Danzhou	Male	3~10	Han	Student	Primary school	0	0	0	0	0	0	0	Negative	0	Rainy Season	Hainan Provincial Center for Disease Control and Prevention
2017	Hainan province	Danzhou	Female	3~10	Han	Student	Primary school	0	0	0	22	0	0	0	Negative	22	Rainy Season	Hainan Provincial Center for Disease Control and Prevention
2017	Hainan province	Danzhou	Male	3~10	Han	Nursery children	Preschooler	0	0	30	11	0	0	0	Negative	41	Rainy Season	Hainan Provincial Center for Disease Control and Prevention
2017	Hainan province	Danzhou	Female	3~10	Han	Scattered children	Preschooler	0	0	0	0	0	0	0	Negative	0	Rainy Season	Hainan Provincial Center for Disease Control and Prevention
2017	Hainan province	Danzhou	Male	71~	Han	Farmer	Primary school	0	0	0	0	0	0	0	0	0	Rainy Season	Hainan Provincial Center for Disease Control and Prevention
2017	Hainan province	Danzhou	Female	61~70	Han	Farmer	Primary school	15	0	0	0	0	0	0	0	15	Rainy Season	Hainan Provincial Center for Disease Control and Prevention
2017	Hainan province	Danzhou	Female	41~50	Han	Farmer	Primary school	0	0	0	0	0	0	0	0	0	Rainy Season	Hainan Provincial Center for Disease Control and Prevention
2017	Hainan province	Danzhou	Female	3~10	Han	Student	Primary school	0	0	0	0	0	0	0	Negative	0	Rainy Season	Hainan Provincial Center for Disease Control and Prevention
2017	Hainan province	Danzhou	Female	3~10	Han	Scattered children	Preschooler	0	0	0	10	0	0	0	Negative	10	Rainy Season	Hainan Provincial Center for Disease Control and Prevention
2017	Hainan province	Danzhou	Male	41~50	Han	Farmer	Primary school	0	0	0	0	0	0	0	0	0	Rainy Season	Hainan Provincial Center for Disease Control and Prevention
2017	Hainan province	Danzhou	Female	41~50	Han	Farmer	Primary school	0	0	0	0	0	0	0	0	0	Rainy Season	Hainan Provincial Center for Disease Control and Prevention
2017	Hainan province	Danzhou	Male	3~10	Han	Student	Primary school	0	0	0	0	0	0	0	Negative	0	Rainy Season	Hainan Provincial Center for Disease Control and Prevention
2017	Hainan province	Danzhou	Male	3~10	Han	Student	Preschooler	0	0	58	0	0	0	0	Negative	58	Rainy Season	Hainan Provincial Center for Disease Control and Prevention
2017	Hainan province	Danzhou	Male	41~50	Han	Farmer	High school/secondary school	0	0	0	0	0	0	0	0	0	Rainy Season	Hainan Provincial Center for Disease Control and Prevention
2017	Hainan province	Danzhou	Female	41~50	Han	Farmer	Primary school	0	0	0	0	0	0	0	0	0	Rainy Season	Hainan Provincial Center for Disease Control and Prevention
2017	Hainan province	Danzhou	Male	11~20	Han	Student	Primary school	0	0	0	5	0	0	0	0	5	Rainy Season	Hainan Provincial Center for Disease Control and Prevention
2017	Hainan province	Danzhou	Male	3~10	Han	Student	Primary school	0	0	0	0	0	0	0	Negative	0	Rainy Season	Hainan Provincial Center for Disease Control and Prevention
2017	Hainan province	Danzhou	Female	3~10	Han	Nursery children	Preschooler	0	0	0	0	0	0	0	Negative	0	Rainy Season	Hainan Provincial Center for Disease Control and Prevention
2017	Hainan province	Danzhou	Male	41~50	Han	Farmer	Junior High School	0	0	0	0	0	0	0	0	0	Rainy Season	Hainan Provincial Center for Disease Control and Prevention
2017	Hainan province	Danzhou	Female	41~50	Han	Farmer	Primary school	65	0	0	0	0	0	0	0	65	Rainy Season	Hainan Provincial Center for Disease Control and Prevention
2017	Hainan province	Danzhou	Male	51~60	Han	Farmer	Junior High School	0	0	0	0	0	0	0	0	0	Rainy Season	Hainan Provincial Center for Disease Control and Prevention
2017	Hainan province	Danzhou	Male	21~30	Han	Farmer	Junior High School	0	0	0	0	0	0	0	0	0	Rainy Season	Hainan Provincial Center for Disease Control and Prevention
2017	Hainan province	Danzhou	Female	71~	Han	Farmer	Junior High School	0	0	123	0	0	0	0	0	123	Rainy Season	Hainan Provincial Center for Disease Control and Prevention
2017	Hainan province	Danzhou	Male	3~10	Han	Nursery children	Preschooler	0	97	0	0	0	0	0	Negative	97	Rainy Season	Hainan Provincial Center for Disease Control and Prevention
2017	Hainan province	Danzhou	Male	31~40	Han	Farmer	High school/secondary school	0	0	0	0	0	0	0	0	0	Rainy Season	Hainan Provincial Center for Disease Control and Prevention
2017	Hainan province	Danzhou	Male	3~10	Han	Student	Primary school	0	0	0	28	0	0	0	Negative	28	Rainy Season	Hainan Provincial Center for Disease Control and Prevention
2017	Hainan province	Danzhou	Male	3~10	Han	Student	Primary school	0	0	128	0	0	0	0	Negative	128	Rainy Season	Hainan Provincial Center for Disease Control and Prevention
2017	Hainan province	Danzhou	Female	61~70	Han	Farmer	Junior High School	14	0	0	0	0	0	0	0	14	Rainy Season	Hainan Provincial Center for Disease Control and Prevention
2017	Hainan province	Danzhou	Female	41~50	Han	Farmer	Junior High School	0	0	0	0	0	0	0	0	0	Rainy Season	Hainan Provincial Center for Disease Control and Prevention
2017	Hainan province	Danzhou	Female	41~50	Han	Farmer	Junior High School	0	0	0	0	0	0	0	0	0	Rainy Season	Hainan Provincial Center for Disease Control and Prevention
2017	Hainan province	Danzhou	Female	31~40	Han	Farmer	Junior High School	0	0	0	0	0	0	0	0	0	Rainy Season	Hainan Provincial Center for Disease Control and Prevention
2017	Hainan province	Danzhou	Female	3~10	Han	Student	Primary school	0	0	0	12	0	0	0	Negative	12	Rainy Season	Hainan Provincial Center for Disease Control and Prevention
2017	Hainan province	Danzhou	Male	3~10	Han	Student	Primary school	0	0	0	0	0	0	0	Negative	0	Rainy Season	Hainan Provincial Center for Disease Control and Prevention
2017	Hainan province	Danzhou	Male	61~70	Han	Farmer	Junior High School	0	0	0	0	0	0	0	0	0	Rainy Season	Hainan Provincial Center for Disease Control and Prevention
2017	Hainan province	Danzhou	Male	21~30	Han	Farmer	Junior High School	3	0	0	2	0	0	0	0	5	Rainy Season	Hainan Provincial Center for Disease Control and Prevention
2017	Hainan province	Danzhou	Male	11~20	Han	Farmer	Junior High School	0	0	0	0	0	0	0	0	0	Rainy Season	Hainan Provincial Center for Disease Control and Prevention
2017	Hainan province	Danzhou	Male	41~50	Han	Farmer	Junior High School	0	0	0	0	0	0	0	0	0	Rainy Season	Hainan Provincial Center for Disease Control and Prevention
2017	Hainan province	Danzhou	Female	41~50	Han	Farmer	Primary school	0	0	0	0	0	0	0	0	0	Rainy Season	Hainan Provincial Center for Disease Control and Prevention
2017	Hainan province	Danzhou	Female	51~60	Han	Farmer	Primary school	0	0	0	0	0	0	0	0	0	Rainy Season	Hainan Provincial Center for Disease Control and Prevention
2017	Hainan province	Danzhou	Male	51~60	Han	Farmer	Junior High School	0	0	0	0	0	0	0	0	0	Rainy Season	Hainan Provincial Center for Disease Control and Prevention
2017	Hainan province	Danzhou	Female	51~60	Han	Farmer	High school/secondary school	0	0	0	0	0	0	0	0	0	Rainy Season	Hainan Provincial Center for Disease Control and Prevention
2017	Hainan province	Danzhou	Male	51~60	Han	Farmer	Junior High School	0	0	0	0	0	0	0	0	0	Rainy Season	Hainan Provincial Center for Disease Control and Prevention
2017	Hainan province	Danzhou	Female	51~60	Han	Farmer	Junior High School	0	0	0	9	0	0	0	0	9	Rainy Season	Hainan Provincial Center for Disease Control and Prevention
2017	Hainan province	Danzhou	Male	51~60	Han	Farmer	Junior High School	0	0	0	0	0	0	0	0	0	Rainy Season	Hainan Provincial Center for Disease Control and Prevention
2017	Hainan province	Danzhou	Female	21~30	Han	Farmer	Junior High School	0	0	0	0	0	0	0	0	0	Rainy Season	Hainan Provincial Center for Disease Control and Prevention
2017	Hainan province	Danzhou	Female	21~30	Han	Farmer	Junior High School	0	0	0	0	0	0	0	0	0	Rainy Season	Hainan Provincial Center for Disease Control and Prevention
2017	Hainan province	Danzhou	Male	3~10	Han	Scattered children	Preschooler	0	0	0	0	0	0	0	Negative	0	Rainy Season	Hainan Provincial Center for Disease Control and Prevention
2017	Hainan province	Danzhou	Male	3~10	Han	Nursery children	Preschooler	4	0	0	3	0	0	0	Negative	7	Rainy Season	Hainan Provincial Center for Disease Control and Prevention
2017	Hainan province	Danzhou	Male	41~50	Han	Farmer	Junior High School	21	0	0	0	0	0	0	0	21	Rainy Season	Hainan Provincial Center for Disease Control and Prevention
2017	Hainan province	Danzhou	Female	41~50	Han	Farmer	Primary school	0	0	0	0	0	0	0	0	0	Rainy Season	Hainan Provincial Center for Disease Control and Prevention
2017	Hainan province	Danzhou	Female	21~30	Han	Student	High school/secondary school	6	0	0	0	0	0	0	0	6	Rainy Season	Hainan Provincial Center for Disease Control and Prevention
2017	Hainan province	Danzhou	Female	31~40	Han	Farmer	Primary school	0	0	0	0	0	0	0	0	0	Rainy Season	Hainan Provincial Center for Disease Control and Prevention
2017	Hainan province	Danzhou	Male	11~20	Han	Student	Primary school	0	0	0	3	0	0	0	0	3	Rainy Season	Hainan Provincial Center for Disease Control and Prevention
2017	Hainan province	Danzhou	Male	31~40	Han	Farmer	Junior High School	0	0	0	0	0	0	0	0	0	Rainy Season	Hainan Provincial Center for Disease Control and Prevention
2017	Hainan province	Danzhou	Male	3~10	Han	Student	Primary school	0	0	0	0	0	0	0	Negative	0	Rainy Season	Hainan Provincial Center for Disease Control and Prevention
2017	Hainan province	Danzhou	Female	3~10	Han	Student	Primary school	0	0	0	0	0	0	0	Negative	0	Rainy Season	Hainan Provincial Center for Disease Control and Prevention
2017	Hainan province	Danzhou	Female	3~10	Han	Nursery children	Preschooler	0	0	0	9	0	0	0	Negative	9	Rainy Season	Hainan Provincial Center for Disease Control and Prevention
2017	Hainan province	Danzhou	Female	41~50	Han	Farmer	Junior High School	0	0	0	0	0	0	0	0	0	Rainy Season	Hainan Provincial Center for Disease Control and Prevention
2017	Hainan province	Danzhou	Female	61~70	Han	Farmer	Primary school	0	0	0	0	0	0	0	0	0	Rainy Season	Hainan Provincial Center for Disease Control and Prevention
2017	Hainan province	Danzhou	Male	51~60	Han	Farmer	Junior High School	0	0	0	0	0	0	0	0	0	Rainy Season	Hainan Provincial Center for Disease Control and Prevention
2017	Hainan province	Danzhou	Male	3~10	Han	Nursery children	Preschooler	0	21300	37	23	0	0	0	Negative	21360	Rainy Season	Hainan Provincial Center for Disease Control and Prevention
2017	Hainan province	Danzhou	Female	3~10	Han	Student	Primary school	0	21503	26	16	0	0	0	Negative	21545	Rainy Season	Hainan Provincial Center for Disease Control and Prevention
2017	Hainan province	Danzhou	Male	21~30	Han	Farmer	Junior High School	0	0	0	0	0	0	0	0	0	Rainy Season	Hainan Provincial Center for Disease Control and Prevention
2017	Hainan province	Danzhou	Female	51~60	Han	Farmer	semiliterate	0	543	0	6	0	0	0	0	549	Rainy Season	Hainan Provincial Center for Disease Control and Prevention
2017	Hainan province	Danzhou	Male	3~10	Han	Nursery children	Preschooler	0	22400	8	23	0	0	0	Negative	22431	Rainy Season	Hainan Provincial Center for Disease Control and Prevention
2017	Hainan province	Danzhou	Female	21~30	Han	Farmer	Junior High School	0	1330	13	0	0	0	0	0	1343	Rainy Season	Hainan Provincial Center for Disease Control and Prevention
2017	Hainan province	Danzhou	Male	41~50	Han	Farmer	Primary school	0	0	0	0	0	0	0	0	0	Rainy Season	Hainan Provincial Center for Disease Control and Prevention
2017	Hainan province	Danzhou	Female	41~50	Han	Farmer	Primary school	2	0	0	0	0	0	0	0	2	Rainy Season	Hainan Provincial Center for Disease Control and Prevention
2017	Hainan province	Danzhou	Male	51~60	Han	Farmer	Junior High School	0	0	0	0	0	0	0	0	0	Rainy Season	Hainan Provincial Center for Disease Control and Prevention
2017	Hainan province	Danzhou	Female	51~60	Han	Farmer	semiliterate	11	0	0	0	0	0	0	0	11	Rainy Season	Hainan Provincial Center for Disease Control and Prevention
2017	Hainan province	Danzhou	Male	11~20	Han	Student	Primary school	0	0	0	16	0	0	0	0	16	Rainy Season	Hainan Provincial Center for Disease Control and Prevention
2017	Hainan province	Danzhou	Female	3~10	Han	Student	Primary school	0	0	0	6	0	0	0	Negative	6	Rainy Season	Hainan Provincial Center for Disease Control and Prevention
2017	Hainan province	Danzhou	Male	51~60	Han	Farmer	Primary school	0	0	0	0	0	0	0	0	0	Rainy Season	Hainan Provincial Center for Disease Control and Prevention
2017	Hainan province	Danzhou	Female	61~70	Han	Farmer	semiliterate	1	0	0	0	0	0	0	0	1	Rainy Season	Hainan Provincial Center for Disease Control and Prevention
2017	Hainan province	Danzhou	Male	11~20	Han	Student	Junior High School	0	0	0	0	0	0	0	0	0	Rainy Season	Hainan Provincial Center for Disease Control and Prevention
2017	Hainan province	Danzhou	Female	11~20	Han	Student	High school/secondary school	0	0	0	0	0	0	10	0	0	Rainy Season	Hainan Provincial Center for Disease Control and Prevention
2017	Hainan province	Danzhou	Male	3~10	Han	Student	Primary school	0	0	0	0	0	0	0	Negative	0	Rainy Season	Hainan Provincial Center for Disease Control and Prevention
2017	Hainan province	Danzhou	Female	3~10	Han	Student	Primary school	0	0	0	0	0	0	0	Negative	0	Rainy Season	Hainan Provincial Center for Disease Control and Prevention
2017	Hainan province	Danzhou	Female	3~10	Han	Nursery children	Preschooler	0	0	0	0	0	0	0	Negative	0	Rainy Season	Hainan Provincial Center for Disease Control and Prevention
2017	Hainan province	Danzhou	Female	51~60	Han	Farmer	Junior High School	0	0	0	0	0	0	0	0	0	Rainy Season	Hainan Provincial Center for Disease Control and Prevention
2017	Hainan province	Danzhou	Female	21~30	Han	Farmer	Junior High School	0	0	0	5	0	0	0	0	5	Rainy Season	Hainan Provincial Center for Disease Control and Prevention
2017	Hainan province	Danzhou	Female	41~50	Han	Farmer	Primary school	0	0	0	0	0	0	0	0	0	Rainy Season	Hainan Provincial Center for Disease Control and Prevention
2017	Hainan province	Danzhou	Male	3~10	Han	Student	Primary school	0	0	0	35	0	0	0	Negative	35	Rainy Season	Hainan Provincial Center for Disease Control and Prevention
2017	Hainan province	Danzhou	Male	3~10	Han	Nursery children	Preschooler	0	0	0	0	0	0	0	Negative	0	Rainy Season	Hainan Provincial Center for Disease Control and Prevention
2017	Hainan province	Danzhou	Female	21~30	Han	Farmer	Junior High School	0	0	0	3	0	0	0	0	3	Rainy Season	Hainan Provincial Center for Disease Control and Prevention
2017	Hainan province	Danzhou	Female	21~30	Han	Farmer	Junior High School	0	0	0	0	0	0	0	0	0	Rainy Season	Hainan Provincial Center for Disease Control and Prevention
2017	Hainan province	Danzhou	Female	3~10	Han	Student	Primary school	0	0	20	0	0	0	0	Negative	20	Rainy Season	Hainan Provincial Center for Disease Control and Prevention
2017	Hainan province	Danzhou	Female	3~10	Han	Nursery children	Preschooler	0	0	32	0	0	0	0	Negative	32	Rainy Season	Hainan Provincial Center for Disease Control and Prevention
2017	Hainan province	Danzhou	Male	21~30	Han	Farmer	Junior High School	0	0	0	0	0	0	0	0	0	Rainy Season	Hainan Provincial Center for Disease Control and Prevention
2017	Hainan province	Danzhou	Female	41~50	Han	Farmer	Primary school	0	0	0	0	0	0	0	0	0	Rainy Season	Hainan Provincial Center for Disease Control and Prevention
2017	Hainan province	Danzhou	Male	51~60	Han	Farmer	Junior High School	0	0	0	0	0	0	0	0	0	Rainy Season	Hainan Provincial Center for Disease Control and Prevention
2017	Hainan province	Danzhou	Female	51~60	Han	Farmer	Primary school	0	0	0	0	0	0	0	0	0	Rainy Season	Hainan Provincial Center for Disease Control and Prevention
2017	Hainan province	Wuzhishan	Female	41~50	Li	Farmer	Primary school	6	0	0	0	0	0	0	0	6	Rainy Season	Hainan Provincial Center for Disease Control and Prevention
2017	Hainan province	Wuzhishan	Female	51~60	Li	Farmer	Primary school	22	0	0	0	0	0	0	0	22	Rainy Season	Hainan Provincial Center for Disease Control and Prevention
2017	Hainan province	Wuzhishan	Female	31~40	Li	Farmer	Junior High School	2	0	0	0	0	0	0	0	2	Rainy Season	Hainan Provincial Center for Disease Control and Prevention
2017	Hainan province	Wuzhishan	Female	41~50	Li	Farmer	Junior High School	5	0	0	0	0	0	0	0	5	Rainy Season	Hainan Provincial Center for Disease Control and Prevention
2017	Hainan province	Wuzhishan	Female	31~40	Li	Farmer	Primary school	4	0	0	0	0	0	0	0	4	Dry Season	Hainan Provincial Center for Disease Control and Prevention
2017	Hainan province	Wuzhishan	Male	3~10	Li	Nursery children	Preschooler	0	0	0	0	0	0	0	Negative	0	Dry Season	Wuzhishan City Center for Disease Control and Prevention
2017	Hainan province	Wuzhishan	Female	3~10	Li	Nursery children	Preschooler	0	0	0	0	0	0	0	Negative	0	Dry Season	Wuzhishan City Center for Disease Control and Prevention
2017	Hainan province	Wuzhishan	Female	21~30	Li	Farmer	Junior High School	7	0	0	0	0	0	0	0	7	Dry Season	Wuzhishan City Center for Disease Control and Prevention
2017	Hainan province	Wuzhishan	Female	3~10	Li	Nursery children	Preschooler	0	0	0	0	0	0	0	Negative	0	Dry Season	Wuzhishan City Center for Disease Control and Prevention
2017	Hainan province	Wuzhishan	Male	41~50	Li	Farmer	Junior High School	0	0	0	0	0	0	0	0	0	Dry Season	Wuzhishan City Center for Disease Control and Prevention
2017	Hainan province	Wuzhishan	Male	41~50	Li	Farmer	Junior High School	0	0	0	0	0	0	0	0	0	Dry Season	Wuzhishan City Center for Disease Control and Prevention
2017	Hainan province	Wuzhishan	Female	41~50	Li	Farmer	Junior High School	2	0	0	0	0	0	0	0	2	Dry Season	Wuzhishan City Center for Disease Control and Prevention
2017	Hainan province	Wuzhishan	Male	71~	Li	Farmer	Primary school	0	0	0	0	0	0	0	0	0	Dry Season	Wuzhishan City Center for Disease Control and Prevention
2017	Hainan province	Wuzhishan	Male	11~20	Li	Student	Primary school	0	0	0	0	0	0	0	0	0	Dry Season	Wuzhishan City Center for Disease Control and Prevention
2017	Hainan province	Wuzhishan	Male	61~70	Li	Farmer	Primary school	0	0	0	0	0	0	0	0	0	Dry Season	Wuzhishan City Center for Disease Control and Prevention
2017	Hainan province	Wuzhishan	Female	61~70	Li	Farmer	Primary school	0	0	0	0	0	0	0	0	0	Dry Season	Wuzhishan City Center for Disease Control and Prevention
2017	Hainan province	Wuzhishan	Male	71~	Li	Farmer	Primary school	18	0	0	0	0	0	0	0	18	Dry Season	Wuzhishan City Center for Disease Control and Prevention
2017	Hainan province	Wuzhishan	Female	31~40	Li	Farmer	Junior High School	0	0	0	0	0	0	0	0	0	Dry Season	Wuzhishan City Center for Disease Control and Prevention
2017	Hainan province	Wuzhishan	Female	3~10	Li	Student	Preschooler	5	0	0	0	0	0	0	Positive	5	Dry Season	Wuzhishan City Center for Disease Control and Prevention
2017	Hainan province	Wuzhishan	Female	3~10	Li	Nursery children	Preschooler	0	0	0	0	0	0	0	Negative	0	Dry Season	Wuzhishan City Center for Disease Control and Prevention
2017	Hainan province	Wuzhishan	Male	3~10	Li	Student	Primary school	0	0	0	0	0	0	0	Negative	0	Dry Season	Wuzhishan City Center for Disease Control and Prevention
2017	Hainan province	Wuzhishan	Female	51~60	Li	Farmer	Primary school	4	0	0	0	0	0	0	0	4	Dry Season	Wuzhishan City Center for Disease Control and Prevention
2017	Hainan province	Wuzhishan	Male	31~40	Li	Farmer	Junior High School	0	0	0	0	0	0	0	0	0	Dry Season	Wuzhishan City Center for Disease Control and Prevention
2017	Hainan province	Wuzhishan	Female	31~40	Li	Farmer	Junior High School	0	0	0	0	0	0	0	0	0	Dry Season	Wuzhishan City Center for Disease Control and Prevention
2017	Hainan province	Wuzhishan	Female	31~40	Li	Farmer	Junior High School	0	0	0	0	0	0	0	0	0	Dry Season	Wuzhishan City Center for Disease Control and Prevention
2017	Hainan province	Wuzhishan	Female	3~10	Li	Student	Primary school	0	0	0	0	0	0	0	Positive	0	Dry Season	Wuzhishan City Center for Disease Control and Prevention
2017	Hainan province	Wuzhishan	Female	3~10	Li	Student	Primary school	0	0	0	0	0	0	0	Positive	0	Dry Season	Wuzhishan City Center for Disease Control and Prevention
2017	Hainan province	Wuzhishan	Female	31~40	Li	Farmer	Primary school	4	0	0	0	0	0	0	0	4	Dry Season	Wuzhishan City Center for Disease Control and Prevention
2017	Hainan province	Wuzhishan	Female	3~10	Li	Student	Primary school	0	0	0	0	0	0	0	Negative	0	Dry Season	Wuzhishan City Center for Disease Control and Prevention
2017	Hainan province	Wuzhishan	Male	3~10	Li	Student	Primary school	0	0	0	0	1	0	0	Negative	1	Dry Season	Wuzhishan City Center for Disease Control and Prevention
2017	Hainan province	Wuzhishan	Male	51~60	Li	Farmer	Primary school	0	0	0	0	0	0	0	0	0	Dry Season	Wuzhishan City Center for Disease Control and Prevention
2017	Hainan province	Wuzhishan	Male	31~40	Li	Farmer	College and above	0	0	0	0	0	0	0	0	0	Dry Season	Wuzhishan City Center for Disease Control and Prevention
2017	Hainan province	Wuzhishan	Female	31~40	Li	Farmer	College and above	0	0	0	0	0	0	0	0	0	Dry Season	Wuzhishan City Center for Disease Control and Prevention
2017	Hainan province	Wuzhishan	Male	11~20	Li	Student	Primary school	0	0	0	0	0	0	0	0	0	Dry Season	Wuzhishan City Center for Disease Control and Prevention
2017	Hainan province	Wuzhishan	Male	21~30	Li	Farmer	Junior High School	0	0	0	0	0	0	0	0	0	Dry Season	Wuzhishan City Center for Disease Control and Prevention
2017	Hainan province	Wuzhishan	Female	21~30	Li	Farmer	Junior High School	0	0	0	0	0	0	0	0	0	Dry Season	Wuzhishan City Center for Disease Control and Prevention
2017	Hainan province	Wuzhishan	Female	61~70	Li	Farmer	Primary school	0	0	0	0	0	0	0	0	0	Dry Season	Wuzhishan City Center for Disease Control and Prevention
2017	Hainan province	Wuzhishan	Female	61~70	Li	Farmer	Primary school	0	0	0	0	0	0	0	0	0	Dry Season	Wuzhishan City Center for Disease Control and Prevention
2017	Hainan province	Wuzhishan	Male	31~40	Li	Farmer	Junior High School	0	0	0	0	0	0	0	0	0	Dry Season	Wuzhishan City Center for Disease Control and Prevention
2017	Hainan province	Wuzhishan	Female	3~10	Li	Student	Primary school	0	0	0	0	0	0	0	Negative	0	Dry Season	Wuzhishan City Center for Disease Control and Prevention
2017	Hainan province	Wuzhishan	Female	3~10	Li	Student	Primary school	0	0	0	0	0	0	0	Negative	0	Dry Season	Wuzhishan City Center for Disease Control and Prevention
2017	Hainan province	Wuzhishan	Female	71~	Li	Farmer	Primary school	0	0	0	0	0	0	0	0	0	Dry Season	Wuzhishan City Center for Disease Control and Prevention
2017	Hainan province	Wuzhishan	Male	41~50	Li	Farmer	Primary school	0	0	0	0	0	0	0	0	0	Dry Season	Wuzhishan City Center for Disease Control and Prevention
2017	Hainan province	Wuzhishan	Female	61~70	Li	Farmer	Primary school	4	0	0	0	0	0	0	0	4	Dry Season	Wuzhishan City Center for Disease Control and Prevention
2017	Hainan province	Wuzhishan	Female	51~60	Li	Farmer	Primary school	89	0	0	0	0	0	0	0	89	Dry Season	Wuzhishan City Center for Disease Control and Prevention
2017	Hainan province	Wuzhishan	Female	31~40	Li	Farmer	Primary school	0	0	0	0	0	0	0	0	0	Dry Season	Wuzhishan City Center for Disease Control and Prevention
2017	Hainan province	Wuzhishan	Female	3~10	Li	Student	Primary school	0	0	0	0	0	0	0	Positive	0	Dry Season	Wuzhishan City Center for Disease Control and Prevention
2017	Hainan province	Wuzhishan	Male	3~10	Li	Student	Primary school	0	0	0	0	0	0	0	Negative	0	Dry Season	Wuzhishan City Center for Disease Control and Prevention
2017	Hainan province	Wuzhishan	Male	41~50	Li	Farmer	Primary school	0	0	0	0	0	0	0	0	0	Dry Season	Wuzhishan City Center for Disease Control and Prevention
2017	Hainan province	Wuzhishan	Male	11~20	Li	Student	Primary school	0	0	0	0	0	0	0	0	0	Dry Season	Wuzhishan City Center for Disease Control and Prevention
2017	Hainan province	Wuzhishan	Female	41~50	Li	Farmer	High school/secondary school	0	0	0	0	0	0	0	0	0	Dry Season	Wuzhishan City Center for Disease Control and Prevention
2017	Hainan province	Wuzhishan	Female	11~20	Li	Student	Primary school	0	0	0	0	0	0	0	0	0	Dry Season	Wuzhishan City Center for Disease Control and Prevention
2017	Hainan province	Wuzhishan	Male	51~60	Li	Farmer	Primary school	0	0	0	0	0	0	0	0	0	Dry Season	Wuzhishan City Center for Disease Control and Prevention
2017	Hainan province	Wuzhishan	Female	51~60	Li	Farmer	Primary school	0	0	0	0	0	0	0	0	0	Dry Season	Wuzhishan City Center for Disease Control and Prevention
2017	Hainan province	Wuzhishan	Female	3~10	Li	Student	Primary school	0	0	0	0	0	0	0	Negative	0	Dry Season	Wuzhishan City Center for Disease Control and Prevention
2017	Hainan province	Wuzhishan	Male	3~10	Li	Student	Primary school	0	0	0	0	0	0	0	Negative	0	Dry Season	Wuzhishan City Center for Disease Control and Prevention
2017	Hainan province	Wuzhishan	Female	41~50	Li	Farmer	Junior High School	0	0	0	0	0	0	0	0	0	Dry Season	Wuzhishan City Center for Disease Control and Prevention
2017	Hainan province	Wuzhishan	Female	41~50	Li	Farmer	Junior High School	0	0	0	0	0	0	0	0	0	Dry Season	Wuzhishan City Center for Disease Control and Prevention
2017	Hainan province	Wuzhishan	Male	11~20	Li	Student	Primary school	11	0	0	0	0	0	0	0	11	Dry Season	Wuzhishan City Center for Disease Control and Prevention
2017	Hainan province	Wuzhishan	Male	61~70	Li	Farmer	Primary school	0	0	0	0	0	0	0	0	0	Dry Season	Wuzhishan City Center for Disease Control and Prevention
2017	Hainan province	Wuzhishan	Female	61~70	Li	Farmer	Primary school	6	0	0	0	0	0	0	0	6	Dry Season	Wuzhishan City Center for Disease Control and Prevention
2017	Hainan province	Wuzhishan	Male	41~50	Li	Farmer	Junior High School	0	0	0	0	0	0	0	0	0	Dry Season	Wuzhishan City Center for Disease Control and Prevention
2017	Hainan province	Wuzhishan	Male	41~50	Li	Farmer	High school/secondary school	0	0	0	0	0	0	0	0	0	Dry Season	Wuzhishan City Center for Disease Control and Prevention
2017	Hainan province	Wuzhishan	Female	41~50	Li	Farmer	Junior High School	0	0	0	0	0	0	0	0	0	Dry Season	Wuzhishan City Center for Disease Control and Prevention
2017	Hainan province	Wuzhishan	Female	11~20	Li	Student	Primary school	0	0	0	0	0	0	0	0	0	Dry Season	Wuzhishan City Center for Disease Control and Prevention
2017	Hainan province	Wuzhishan	Male	31~40	Li	Farmer	High school/secondary school	0	0	0	0	0	0	0	0	0	Dry Season	Wuzhishan City Center for Disease Control and Prevention
2017	Hainan province	Wuzhishan	Female	21~30	Li	Farmer	High school/secondary school	0	0	0	0	0	0	0	0	0	Dry Season	Wuzhishan City Center for Disease Control and Prevention
2017	Hainan province	Wuzhishan	Male	3~10	Li	Nursery children	Preschooler	0	0	0	0	0	0	0	Negative	0	Dry Season	Wuzhishan City Center for Disease Control and Prevention
2017	Hainan province	Wuzhishan	Male	41~50	Li	Farmer	Junior High School	0	0	0	0	0	0	0	0	0	Dry Season	Wuzhishan City Center for Disease Control and Prevention
2017	Hainan province	Wuzhishan	Female	11~20	Li	Student	Primary school	0	0	0	0	0	0	0	0	0	Dry Season	Wuzhishan City Center for Disease Control and Prevention
2017	Hainan province	Wuzhishan	Female	31~40	Li	Farmer	Junior High School	0	0	0	0	0	0	0	0	0	Dry Season	Wuzhishan City Center for Disease Control and Prevention
2017	Hainan province	Wuzhishan	Male	3~10	Li	Student	Primary school	0	0	0	0	0	0	0	Negative	0	Dry Season	Wuzhishan City Center for Disease Control and Prevention
2017	Hainan province	Wuzhishan	Female	61~70	Li	Farmer	Primary school	0	0	0	0	0	0	0	0	0	Dry Season	Wuzhishan City Center for Disease Control and Prevention
2017	Hainan province	Wuzhishan	Female	61~70	Li	Farmer	Primary school	0	0	0	0	0	0	0	0	0	Dry Season	Wuzhishan City Center for Disease Control and Prevention
2017	Hainan province	Wuzhishan	Male	41~50	Li	Farmer	Junior High School	0	0	0	0	0	0	0	0	0	Dry Season	Wuzhishan City Center for Disease Control and Prevention
2017	Hainan province	Wuzhishan	Female	41~50	Li	Farmer	Primary school	0	0	0	0	0	0	0	0	0	Dry Season	Wuzhishan City Center for Disease Control and Prevention
2017	Hainan province	Wuzhishan	Male	51~60	Li	Farmer	Junior High School	0	0	0	7	0	0	0	0	7	Dry Season	Wuzhishan City Center for Disease Control and Prevention
2017	Hainan province	Wuzhishan	Female	51~60	Li	Farmer	Junior High School	8	0	0	0	0	0	0	0	8	Dry Season	Wuzhishan City Center for Disease Control and Prevention
2017	Hainan province	Wuzhishan	Male	31~40	Li	Farmer	College and above	0	0	0	0	0	0	0	0	0	Dry Season	Wuzhishan City Center for Disease Control and Prevention
2017	Hainan province	Wuzhishan	Female	31~40	Li	Farmer	Junior High School	0	0	0	0	0	0	0	0	0	Dry Season	Wuzhishan City Center for Disease Control and Prevention
2017	Hainan province	Wuzhishan	Male	3~10	Li	Student	Primary school	0	0	0	0	0	0	0	Negative	0	Dry Season	Wuzhishan City Center for Disease Control and Prevention
2017	Hainan province	Wuzhishan	Male	41~50	Li	Farmer	College and above	0	0	0	0	0	0	0	0	0	Dry Season	Wuzhishan City Center for Disease Control and Prevention
2017	Hainan province	Wuzhishan	Female	41~50	Li	Farmer	High school/secondary school	0	0	0	0	0	0	0	0	0	Dry Season	Wuzhishan City Center for Disease Control and Prevention
2017	Hainan province	Wuzhishan	Female	11~20	Li	Student	Primary school	0	0	0	0	0	0	0	0	0	Dry Season	Wuzhishan City Center for Disease Control and Prevention
2017	Hainan province	Wuzhishan	Male	61~70	Li	Farmer	Junior High School	0	0	0	0	0	0	0	0	0	Dry Season	Wuzhishan City Center for Disease Control and Prevention
2017	Hainan province	Wuzhishan	Male	31~40	Li	Farmer	High school/secondary school	0	0	0	0	0	0	0	0	0	Dry Season	Wuzhishan City Center for Disease Control and Prevention
2017	Hainan province	Wuzhishan	Female	31~40	Li	Farmer	High school/secondary school	0	0	0	0	0	0	0	0	0	Dry Season	Wuzhishan City Center for Disease Control and Prevention
2017	Hainan province	Wuzhishan	Female	3~10	Li	Student	Primary school	0	0	0	0	0	0	0	Negative	0	Dry Season	Wuzhishan City Center for Disease Control and Prevention
2017	Hainan province	Wuzhishan	Male	41~50	Li	Farmer	Junior High School	0	0	0	0	0	0	0	0	0	Dry Season	Wuzhishan City Center for Disease Control and Prevention
2017	Hainan province	Wuzhishan	Female	31~40	Li	Farmer	Junior High School	0	0	0	0	0	0	0	0	0	Dry Season	Wuzhishan City Center for Disease Control and Prevention
2017	Hainan province	Wuzhishan	Female	3~10	Li	Student	Primary school	0	0	0	0	0	0	0	Negative	0	Dry Season	Wuzhishan City Center for Disease Control and Prevention
2017	Hainan province	Wuzhishan	Female	51~60	Li	Farmer	Junior High School	12	0	0	0	0	0	0	0	12	Dry Season	Wuzhishan City Center for Disease Control and Prevention
2017	Hainan province	Wuzhishan	Female	51~60	Li	Farmer	Junior High School	0	0	0	0	0	0	0	0	0	Dry Season	Wuzhishan City Center for Disease Control and Prevention
2017	Hainan province	Wuzhishan	Female	41~50	Li	Farmer	Junior High School	0	0	0	0	0	0	0	0	0	Dry Season	Wuzhishan City Center for Disease Control and Prevention
2017	Hainan province	Wuzhishan	Male	3~10	Li	Nursery children	Preschooler	0	0	0	0	0	0	0	Negative	0	Dry Season	Wuzhishan City Center for Disease Control and Prevention
2017	Hainan province	Wuzhishan	Female	61~70	Li	Farmer	Primary school	33	0	0	0	0	0	0	0	33	Dry Season	Wuzhishan City Center for Disease Control and Prevention
2017	Hainan province	Wuzhishan	Male	61~70	Li	Farmer	Primary school	0	0	0	0	0	0	0	0	0	Dry Season	Wuzhishan City Center for Disease Control and Prevention
2017	Hainan province	Wuzhishan	Female	61~70	Li	Farmer	Primary school	0	0	0	0	0	0	0	0	0	Dry Season	Wuzhishan City Center for Disease Control and Prevention
2017	Hainan province	Wuzhishan	Male	11~20	Li	Farmer	Junior High School	5	0	0	0	0	0	0	0	5	Dry Season	Wuzhishan City Center for Disease Control and Prevention
2017	Hainan province	Wuzhishan	Male	71~	Li	Farmer	Primary school	0	0	0	0	0	0	0	0	0	Dry Season	Wuzhishan City Center for Disease Control and Prevention
2017	Hainan province	Wuzhishan	Female	61~70	Li	Farmer	Primary school	1	0	0	0	0	0	0	0	1	Dry Season	Wuzhishan City Center for Disease Control and Prevention
2017	Hainan province	Wuzhishan	Male	61~70	Li	Farmer	Primary school	0	0	0	0	0	0	0	0	0	Dry Season	Wuzhishan City Center for Disease Control and Prevention
2017	Hainan province	Wuzhishan	Male	61~70	Li	Farmer	Junior High School	0	0	0	0	0	0	0	0	0	Dry Season	Wuzhishan City Center for Disease Control and Prevention
2017	Hainan province	Wuzhishan	Male	61~70	Li	Farmer	Primary school	0	0	0	0	0	0	0	0	0	Dry Season	Wuzhishan City Center for Disease Control and Prevention
2017	Hainan province	Wuzhishan	Female	61~70	Li	Farmer	Primary school	9	0	0	0	0	0	0	0	9	Dry Season	Wuzhishan City Center for Disease Control and Prevention
2017	Hainan province	Wuzhishan	Male	71~	Li	Farmer	Primary school	0	0	0	0	0	0	0	0	0	Dry Season	Wuzhishan City Center for Disease Control and Prevention
2017	Hainan province	Wuzhishan	Female	71~	Li	Farmer	Primary school	9	0	0	0	0	0	0	0	9	Dry Season	Wuzhishan City Center for Disease Control and Prevention
2017	Hainan province	Wuzhishan	Male	51~60	Li	Farmer	Junior High School	0	0	0	0	0	0	0	0	0	Dry Season	Wuzhishan City Center for Disease Control and Prevention
2017	Hainan province	Wuzhishan	Female	51~60	Li	Farmer	Junior High School	4	0	0	0	0	0	0	0	4	Dry Season	Wuzhishan City Center for Disease Control and Prevention
2017	Hainan province	Wuzhishan	Male	31~40	Li	Farmer	Junior High School	0	0	0	0	0	0	0	0	0	Dry Season	Wuzhishan City Center for Disease Control and Prevention
2017	Hainan province	Wuzhishan	Male	3~10	Li	Student	Primary school	0	0	0	0	0	0	0	Negative	0	Dry Season	Wuzhishan City Center for Disease Control and Prevention
2017	Hainan province	Wuzhishan	Female	3~10	Li	Student	Primary school	0	0	0	0	0	0	0	Negative	0	Dry Season	Wuzhishan City Center for Disease Control and Prevention
2017	Hainan province	Wuzhishan	Female	31~40	Li	Farmer	Primary school	0	0	0	0	0	0	0	0	0	Dry Season	Wuzhishan City Center for Disease Control and Prevention
2017	Hainan province	Wuzhishan	Female	3~10	Li	Student	Primary school	0	0	0	0	0	0	0	Negative	0	Dry Season	Wuzhishan City Center for Disease Control and Prevention
2017	Hainan province	Wuzhishan	Female	3~10	Li	Student	Primary school	0	0	0	0	0	0	0	Negative	0	Dry Season	Wuzhishan City Center for Disease Control and Prevention
2017	Hainan province	Wuzhishan	Male	31~40	Li	Farmer	Junior High School	0	0	0	0	0	0	0	0	0	Dry Season	Wuzhishan City Center for Disease Control and Prevention
2017	Hainan province	Wuzhishan	Female	21~30	Li	Farmer	Junior High School	10	0	0	0	0	0	0	0	10	Dry Season	Wuzhishan City Center for Disease Control and Prevention
2017	Hainan province	Wuzhishan	Male	3~10	Li	Student	Primary school	0	0	0	0	0	0	0	Negative	0	Dry Season	Wuzhishan City Center for Disease Control and Prevention
2017	Hainan province	Wuzhishan	Male	3~10	Li	Student	Primary school	0	0	0	0	0	0	0	Negative	0	Dry Season	Wuzhishan City Center for Disease Control and Prevention
2017	Hainan province	Wuzhishan	Male	41~50	Li	Farmer	High school/secondary school	0	0	0	0	0	0	0	0	0	Dry Season	Wuzhishan City Center for Disease Control and Prevention
2017	Hainan province	Wuzhishan	Male	3~10	Li	Student	Primary school	0	0	0	0	0	0	0	Negative	0	Dry Season	Wuzhishan City Center for Disease Control and Prevention
2017	Hainan province	Wuzhishan	Male	41~50	Li	Farmer	Primary school	0	0	0	0	0	0	0	0	0	Dry Season	Wuzhishan City Center for Disease Control and Prevention
2017	Hainan province	Wuzhishan	Female	61~70	Li	Farmer	Junior High School	2	0	0	0	0	0	0	0	2	Dry Season	Wuzhishan City Center for Disease Control and Prevention
2017	Hainan province	Wuzhishan	Female	41~50	Li	Farmer	High school/secondary school	0	0	0	0	0	0	0	0	0	Dry Season	Wuzhishan City Center for Disease Control and Prevention
2017	Hainan province	Wuzhishan	Female	11~20	Li	Student	Primary school	0	0	0	0	0	0	0	0	0	Dry Season	Wuzhishan City Center for Disease Control and Prevention
2017	Hainan province	Wuzhishan	Male	61~70	Li	Farmer	Primary school	44	0	0	0	0	0	0	0	44	Dry Season	Wuzhishan City Center for Disease Control and Prevention
2017	Hainan province	Wuzhishan	Male	41~50	Li	Farmer	Junior High School	0	0	0	0	0	0	0	0	0	Dry Season	Wuzhishan City Center for Disease Control and Prevention
2017	Hainan province	Wuzhishan	Male	31~40	Li	Farmer	Junior High School	0	0	0	0	0	0	0	0	0	Dry Season	Wuzhishan City Center for Disease Control and Prevention
2017	Hainan province	Wuzhishan	Female	31~40	Li	Farmer	Junior High School	0	0	0	0	0	0	0	0	0	Dry Season	Wuzhishan City Center for Disease Control and Prevention
2017	Hainan province	Wuzhishan	Male	3~10	Li	Student	Primary school	0	0	0	0	0	0	0	Negative	0	Dry Season	Wuzhishan City Center for Disease Control and Prevention
2017	Hainan province	Wuzhishan	Female	31~40	Li	Farmer	Primary school	0	0	0	0	0	0	0	0	0	Dry Season	Wuzhishan City Center for Disease Control and Prevention
2017	Hainan province	Wuzhishan	Female	41~50	Li	Farmer	Junior High School	0	0	0	0	0	0	0	0	0	Dry Season	Wuzhishan City Center for Disease Control and Prevention
2017	Hainan province	Wuzhishan	Male	21~30	Li	Farmer	Junior High School	0	0	0	0	0	0	0	0	0	Dry Season	Wuzhishan City Center for Disease Control and Prevention
2017	Hainan province	Wuzhishan	Male	21~30	Li	Farmer	Junior High School	0	0	0	0	0	0	0	0	0	Dry Season	Wuzhishan City Center for Disease Control and Prevention
2017	Hainan province	Wuzhishan	Male	41~50	Li	Farmer	Junior High School	0	0	0	0	0	0	0	0	0	Dry Season	Wuzhishan City Center for Disease Control and Prevention
2017	Hainan province	Wuzhishan	Female	41~50	Li	Farmer	Junior High School	0	0	0	0	0	0	0	0	0	Dry Season	Wuzhishan City Center for Disease Control and Prevention
2017	Hainan province	Wuzhishan	Female	3~10	Li	Student	Primary school	0	0	0	0	0	0	0	Negative	0	Dry Season	Wuzhishan City Center for Disease Control and Prevention
2017	Hainan province	Wuzhishan	Female	21~30	Li	Farmer	High school/secondary school	0	0	0	0	0	0	0	0	0	Dry Season	Wuzhishan City Center for Disease Control and Prevention
2017	Hainan province	Wuzhishan	Female	41~50	Li	Farmer	Junior High School	0	0	0	0	0	0	0	0	0	Dry Season	Wuzhishan City Center for Disease Control and Prevention
2017	Hainan province	Wuzhishan	Female	11~20	Li	Student	Primary school	0	0	0	0	0	0	0	0	0	Dry Season	Wuzhishan City Center for Disease Control and Prevention
2017	Hainan province	Wuzhishan	Male	3~10	Li	Student	Primary school	0	0	0	0	0	0	0	Negative	0	Dry Season	Wuzhishan City Center for Disease Control and Prevention
2017	Hainan province	Wuzhishan	Female	41~50	Li	Farmer	Primary school	0	0	0	0	0	0	0	0	0	Dry Season	Wuzhishan City Center for Disease Control and Prevention
2017	Hainan province	Wuzhishan	Male	31~40	Li	Farmer	Junior High School	0	0	0	0	0	0	0	0	0	Dry Season	Wuzhishan City Center for Disease Control and Prevention
2017	Hainan province	Wuzhishan	Male	71~	Li	Farmer	Junior High School	3	0	0	0	0	0	0	0	3	Dry Season	Wuzhishan City Center for Disease Control and Prevention
2017	Hainan province	Wuzhishan	Female	61~70	Li	Farmer	Primary school	0	0	0	0	0	0	0	0	0	Dry Season	Wuzhishan City Center for Disease Control and Prevention
2017	Hainan province	Wuzhishan	Female	21~30	Li	Farmer	Junior High School	0	0	0	0	0	0	0	0	0	Dry Season	Wuzhishan City Center for Disease Control and Prevention
2017	Hainan province	Wuzhishan	Male	51~60	Li	Farmer	High school/secondary school	0	0	0	0	0	0	0	0	0	Dry Season	Wuzhishan City Center for Disease Control and Prevention
2017	Hainan province	Wuzhishan	Female	51~60	Li	Farmer	High school/secondary school	5	0	0	0	0	0	0	0	5	Dry Season	Wuzhishan City Center for Disease Control and Prevention
2017	Hainan province	Wuzhishan	Female	51~60	Li	Farmer	Primary school	3	0	0	0	0	0	0	0	3	Dry Season	Wuzhishan City Center for Disease Control and Prevention
2017	Hainan province	Wuzhishan	Male	61~70	Li	Farmer	Junior High School	0	0	0	0	0	0	0	0	0	Dry Season	Wuzhishan City Center for Disease Control and Prevention
2017	Hainan province	Wuzhishan	Female	61~70	Li	Farmer	Primary school	0	0	0	0	0	0	0	0	0	Dry Season	Wuzhishan City Center for Disease Control and Prevention
2017	Hainan province	Wuzhishan	Male	11~20	Li	Student	Primary school	0	0	0	0	0	0	0	0	0	Dry Season	Wuzhishan City Center for Disease Control and Prevention
2017	Hainan province	Wuzhishan	Female	21~30	Li	Farmer	Junior High School	0	0	0	0	0	0	0	0	0	Dry Season	Wuzhishan City Center for Disease Control and Prevention
2017	Hainan province	Wuzhishan	Male	21~30	Li	Farmer	Junior High School	0	0	0	0	0	0	0	0	0	Dry Season	Wuzhishan City Center for Disease Control and Prevention
2017	Hainan province	Wuzhishan	Male	41~50	Li	Farmer	High school/secondary school	0	0	0	0	0	0	0	0	0	Dry Season	Wuzhishan City Center for Disease Control and Prevention
2017	Hainan province	Wuzhishan	Female	21~30	Li	Farmer	High school/secondary school	0	0	0	0	0	0	0	0	0	Dry Season	Wuzhishan City Center for Disease Control and Prevention
2017	Hainan province	Wuzhishan	Male	31~40	Li	Farmer	Junior High School	0	0	0	0	0	0	0	0	0	Dry Season	Wuzhishan City Center for Disease Control and Prevention
2017	Hainan province	Wuzhishan	Male	41~50	Li	Farmer	Junior High School	0	0	0	0	0	0	0	0	0	Dry Season	Wuzhishan City Center for Disease Control and Prevention
2017	Hainan province	Wuzhishan	Male	51~60	Li	Farmer	Primary school	0	0	0	0	0	0	0	0	0	Dry Season	Wuzhishan City Center for Disease Control and Prevention
2017	Hainan province	Wuzhishan	Female	3~10	Li	Nursery children	Preschooler	0	0	0	0	0	0	0	Negative	0	Dry Season	Wuzhishan City Center for Disease Control and Prevention
2017	Hainan province	Wuzhishan	Male	31~40	Li	Farmer	Junior High School	0	0	0	0	0	0	0	0	0	Dry Season	Wuzhishan City Center for Disease Control and Prevention
2017	Hainan province	Wuzhishan	Male	51~60	Li	Farmer	High school/secondary school	0	0	0	0	0	0	0	0	0	Dry Season	Wuzhishan City Center for Disease Control and Prevention
2017	Hainan province	Wuzhishan	Female	41~50	Li	Farmer	Junior High School	0	0	0	0	0	0	0	0	0	Dry Season	Wuzhishan City Center for Disease Control and Prevention
2017	Hainan province	Wuzhishan	Female	41~50	Li	Farmer	Junior High School	0	0	0	0	0	0	0	0	0	Dry Season	Wuzhishan City Center for Disease Control and Prevention
2017	Hainan province	Wuzhishan	Male	21~30	Li	Farmer	Primary school	2	0	0	0	0	0	0	0	2	Dry Season	Wuzhishan City Center for Disease Control and Prevention
2017	Hainan province	Wuzhishan	Male	21~30	Li	Farmer	Junior High School	0	0	0	0	0	0	0	0	0	Dry Season	Wuzhishan City Center for Disease Control and Prevention
2017	Hainan province	Wuzhishan	Male	31~40	Li	Farmer	Junior High School	0	0	0	0	0	0	0	0	0	Dry Season	Wuzhishan City Center for Disease Control and Prevention
2017	Hainan province	Wuzhishan	Female	31~40	Li	Farmer	Junior High School	2	0	0	0	0	0	0	0	2	Dry Season	Wuzhishan City Center for Disease Control and Prevention
2017	Hainan province	Wuzhishan	Female	61~70	Li	Farmer	Primary school	9	0	0	0	0	0	0	0	9	Dry Season	Wuzhishan City Center for Disease Control and Prevention
2017	Hainan province	Wuzhishan	Female	71~	Li	Farmer	Primary school	0	0	0	0	0	0	0	0	0	Dry Season	Wuzhishan City Center for Disease Control and Prevention
2017	Hainan province	Wuzhishan	Male	41~50	Li	Farmer	Junior High School	0	0	0	0	0	0	0	0	0	Dry Season	Wuzhishan City Center for Disease Control and Prevention
2017	Hainan province	Wuzhishan	Female	41~50	Li	Farmer	High school/secondary school	4	0	0	0	0	0	0	0	4	Dry Season	Wuzhishan City Center for Disease Control and Prevention
2017	Hainan province	Wuzhishan	Male	11~20	Li	Student	Primary school	0	0	0	0	0	0	0	0	0	Dry Season	Wuzhishan City Center for Disease Control and Prevention
2017	Hainan province	Wuzhishan	Male	71~	Li	Farmer	Primary school	0	0	0	0	0	0	0	0	0	Dry Season	Wuzhishan City Center for Disease Control and Prevention
2017	Hainan province	Wuzhishan	Female	71~	Li	Farmer	Primary school	0	0	0	0	0	0	0	0	0	Dry Season	Wuzhishan City Center for Disease Control and Prevention
2017	Hainan province	Wuzhishan	Male	11~20	Li	Student	Primary school	0	0	0	0	0	0	0	0	0	Dry Season	Wuzhishan City Center for Disease Control and Prevention
2017	Hainan province	Wuzhishan	Male	41~50	Li	Farmer	Junior High School	5	0	0	0	0	0	0	0	5	Dry Season	Wuzhishan City Center for Disease Control and Prevention
2017	Hainan province	Wuzhishan	Female	31~40	Li	Farmer	Junior High School	0	0	0	0	0	0	0	0	0	Dry Season	Wuzhishan City Center for Disease Control and Prevention
2017	Hainan province	Wuzhishan	Male	11~20	Li	Student	Primary school	0	0	0	0	0	0	0	0	0	Dry Season	Wuzhishan City Center for Disease Control and Prevention
2017	Hainan province	Wuzhishan	Male	3~10	Li	Student	Primary school	0	0	0	0	0	0	0	Negative	0	Dry Season	Wuzhishan City Center for Disease Control and Prevention
2017	Hainan province	Wuzhishan	Male	51~60	Li	Farmer	Primary school	0	0	0	0	0	0	0	0	0	Dry Season	Wuzhishan City Center for Disease Control and Prevention
2017	Hainan province	Wuzhishan	Female	31~40	Li	Farmer	Primary school	3	0	0	0	0	0	0	0	3	Dry Season	Wuzhishan City Center for Disease Control and Prevention
2017	Hainan province	Wuzhishan	Male	3~10	Li	Student	Primary school	0	0	0	0	0	0	0	Negative	0	Dry Season	Wuzhishan City Center for Disease Control and Prevention
2017	Hainan province	Wuzhishan	Male	71~	Li	Farmer	Primary school	0	0	0	0	0	0	0	0	0	Dry Season	Wuzhishan City Center for Disease Control and Prevention
2017	Hainan province	Wuzhishan	Female	61~70	Li	Farmer	Primary school	0	0	0	0	0	0	0	0	0	Dry Season	Wuzhishan City Center for Disease Control and Prevention
2017	Hainan province	Wuzhishan	Male	51~60	Li	Farmer	Junior High School	0	0	0	0	0	0	0	0	0	Dry Season	Wuzhishan City Center for Disease Control and Prevention
2017	Hainan province	Wuzhishan	Female	51~60	Li	Farmer	Junior High School	0	0	0	0	0	0	0	0	0	Dry Season	Wuzhishan City Center for Disease Control and Prevention
2017	Hainan province	Wuzhishan	Female	71~	Li	Farmer	Primary school	327	0	0	0	0	0	0	0	327	Dry Season	Wuzhishan City Center for Disease Control and Prevention
2017	Hainan province	Wuzhishan	Female	41~50	Li	Farmer	Junior High School	0	0	0	0	0	0	0	0	0	Dry Season	Wuzhishan City Center for Disease Control and Prevention
2017	Hainan province	Wuzhishan	Female	61~70	Li	Farmer	Primary school	1	0	0	0	0	0	0	0	1	Dry Season	Wuzhishan City Center for Disease Control and Prevention
2017	Hainan province	Wuzhishan	Male	31~40	Li	Farmer	Junior High School	0	0	0	0	0	0	0	0	0	Dry Season	Wuzhishan City Center for Disease Control and Prevention
2017	Hainan province	Wuzhishan	Female	31~40	Li	Farmer	Junior High School	102	0	0	0	0	0	0	0	102	Dry Season	Wuzhishan City Center for Disease Control and Prevention
2017	Hainan province	Wuzhishan	Female	11~20	Li	Student	Primary school	0	0	0	0	0	0	0	0	0	Dry Season	Wuzhishan City Center for Disease Control and Prevention
2017	Hainan province	Wuzhishan	Male	3~10	Li	Student	Primary school	0	0	0	0	0	0	0	Negative	0	Dry Season	Wuzhishan City Center for Disease Control and Prevention
2017	Hainan province	Wuzhishan	Male	51~60	Li	Farmer	High school/secondary school	0	0	0	0	0	0	0	0	0	Dry Season	Wuzhishan City Center for Disease Control and Prevention
2017	Hainan province	Wuzhishan	Female	71~	Li	Farmer	Primary school	3	0	0	0	0	0	0	0	3	Dry Season	Wuzhishan City Center for Disease Control and Prevention
2017	Hainan province	Wuzhishan	Female	3~10	Li	Student	Primary school	0	0	0	0	0	0	0	Positive	0	Dry Season	Wuzhishan City Center for Disease Control and Prevention
2017	Hainan province	Wuzhishan	Female	3~10	Li	Student	Primary school	0	0	0	0	0	0	0	Negative	0	Dry Season	Wuzhishan City Center for Disease Control and Prevention
2017	Hainan province	Wuzhishan	Male	51~60	Li	Farmer	High school/secondary school	0	0	0	0	0	0	0	0	0	Dry Season	Wuzhishan City Center for Disease Control and Prevention
2017	Hainan province	Wuzhishan	Female	41~50	Li	Farmer	Junior High School	0	0	0	0	0	0	0	0	0	Dry Season	Wuzhishan City Center for Disease Control and Prevention
2017	Hainan province	Wuzhishan	Male	31~40	Li	Farmer	Junior High School	0	0	0	0	0	0	0	0	0	Dry Season	Wuzhishan City Center for Disease Control and Prevention
2017	Hainan province	Wuzhishan	Female	21~30	Li	Farmer	Junior High School	0	0	0	0	0	0	0	0	0	Dry Season	Wuzhishan City Center for Disease Control and Prevention
2017	Hainan province	Wuzhishan	Male	3~10	Li	Nursery children	Preschooler	0	0	0	0	0	0	0	Negative	0	Dry Season	Wuzhishan City Center for Disease Control and Prevention
2017	Hainan province	Wuzhishan	Female	21~30	Li	Farmer	Junior High School	0	0	0	0	0	0	0	0	0	Dry Season	Wuzhishan City Center for Disease Control and Prevention
2017	Hainan province	Wuzhishan	Male	3~10	Li	Nursery children	Preschooler	0	0	0	0	0	0	0	Negative	0	Dry Season	Wuzhishan City Center for Disease Control and Prevention
2017	Hainan province	Wuzhishan	Female	61~70	Li	Farmer	Primary school	0	0	0	0	0	0	0	0	0	Dry Season	Wuzhishan City Center for Disease Control and Prevention
2017	Hainan province	Wuzhishan	Male	61~70	Li	Farmer	High school/secondary school	0	0	0	0	0	0	0	0	0	Dry Season	Wuzhishan City Center for Disease Control and Prevention
2017	Hainan province	Wuzhishan	Male	41~50	Li	Farmer	Junior High School	0	0	0	0	0	0	0	0	0	Dry Season	Wuzhishan City Center for Disease Control and Prevention
2017	Hainan province	Wuzhishan	Female	31~40	Li	Farmer	Primary school	18	0	0	0	0	0	0	0	18	Dry Season	Wuzhishan City Center for Disease Control and Prevention
2017	Hainan province	Wuzhishan	Female	3~10	Li	Student	Primary school	2	0	0	0	0	0	0	Negative	2	Dry Season	Wuzhishan City Center for Disease Control and Prevention
2017	Hainan province	Wuzhishan	Male	3~10	Li	Nursery children	Preschooler	0	0	0	0	0	0	0	Positive	0	Dry Season	Wuzhishan City Center for Disease Control and Prevention
2017	Hainan province	Wuzhishan	Male	41~50	Li	Farmer	Junior High School	0	0	0	0	0	0	0	0	0	Dry Season	Wuzhishan City Center for Disease Control and Prevention
2017	Hainan province	Wuzhishan	Male	71~	Li	Farmer	Primary school	0	0	0	0	0	0	0	0	0	Dry Season	Wuzhishan City Center for Disease Control and Prevention
2017	Hainan province	Wuzhishan	Female	51~60	Li	Farmer	Primary school	0	0	0	0	0	0	0	0	0	Dry Season	Wuzhishan City Center for Disease Control and Prevention
2017	Hainan province	Wuzhishan	Female	3~10	Li	Nursery children	Preschooler	0	0	0	0	0	0	0	Negative	0	Dry Season	Wuzhishan City Center for Disease Control and Prevention
2017	Hainan province	Wuzhishan	Female	51~60	Li	Farmer	Junior High School	0	0	0	0	0	0	0	0	0	Dry Season	Wuzhishan City Center for Disease Control and Prevention
2017	Hainan province	Wuzhishan	Male	21~30	Li	Farmer	High school/secondary school	0	0	0	0	0	0	0	0	0	Dry Season	Wuzhishan City Center for Disease Control and Prevention
2017	Hainan province	Wuzhishan	Female	21~30	Li	Farmer	High school/secondary school	0	0	0	0	0	0	0	0	0	Dry Season	Wuzhishan City Center for Disease Control and Prevention
2017	Hainan province	Wuzhishan	Female	3~10	Li	Nursery children	Preschooler	0	0	0	0	0	0	0	Negative	0	Dry Season	Wuzhishan City Center for Disease Control and Prevention
2017	Hainan province	Wuzhishan	Male	51~60	Li	Farmer	High school/secondary school	7	0	0	0	0	0	0	0	7	Dry Season	Wuzhishan City Center for Disease Control and Prevention
2017	Hainan province	Wuzhishan	Female	51~60	Li	Farmer	High school/secondary school	0	0	0	0	0	0	0	0	0	Dry Season	Wuzhishan City Center for Disease Control and Prevention
2017	Hainan province	Wuzhishan	Male	21~30	Li	Farmer	Junior High School	0	0	0	0	0	0	0	0	0	Dry Season	Wuzhishan City Center for Disease Control and Prevention
2017	Hainan province	Wuzhishan	Female	31~40	Li	Farmer	Junior High School	0	0	0	0	0	0	0	0	0	Dry Season	Wuzhishan City Center for Disease Control and Prevention
2017	Hainan province	Wuzhishan	Female	11~20	Li	Student	Primary school	0	0	0	0	0	0	0	0	0	Dry Season	Wuzhishan City Center for Disease Control and Prevention
2017	Hainan province	Wuzhishan	Female	3~10	Li	Nursery children	Preschooler	0	0	0	0	0	0	0	Negative	0	Dry Season	Wuzhishan City Center for Disease Control and Prevention
2017	Hainan province	Wuzhishan	Female	41~50	Li	Farmer	Junior High School	0	0	0	0	0	0	0	0	0	Dry Season	Wuzhishan City Center for Disease Control and Prevention
2017	Hainan province	Wuzhishan	Male	11~20	Li	Student	College and above	0	0	0	0	0	0	0	0	0	Dry Season	Wuzhishan City Center for Disease Control and Prevention
2017	Hainan province	Wuzhishan	Female	11~20	Li	Student	Primary school	0	0	0	0	0	0	0	0	0	Dry Season	Wuzhishan City Center for Disease Control and Prevention
2017	Hainan province	Wuzhishan	Male	41~50	Li	Farmer	Junior High School	0	0	0	0	0	0	0	0	0	Dry Season	Wuzhishan City Center for Disease Control and Prevention
2017	Hainan province	Wuzhishan	Male	41~50	Li	Farmer	Junior High School	3	0	0	0	0	0	0	0	3	Dry Season	Wuzhishan City Center for Disease Control and Prevention
2017	Hainan province	Wuzhishan	Female	41~50	Li	Farmer	Junior High School	4	0	0	0	0	0	0	0	4	Dry Season	Wuzhishan City Center for Disease Control and Prevention
2017	Hainan province	Wuzhishan	Male	41~50	Li	Farmer	Junior High School	0	0	0	0	0	0	0	0	0	Dry Season	Wuzhishan City Center for Disease Control and Prevention
2017	Hainan province	Wuzhishan	Male	11~20	Li	Student	Primary school	0	0	0	0	0	0	0	0	0	Dry Season	Wuzhishan City Center for Disease Control and Prevention
2017	Hainan province	Wuzhishan	Female	31~40	Li	Migrant Worke	Primary school	2	0	0	0	0	0	0	0	2	Dry Season	Wuzhishan City Center for Disease Control and Prevention
2017	Hainan province	Wuzhishan	Male	3~10	Li	Student	Primary school	0	0	0	0	0	0	0	Negative	0	Dry Season	Wuzhishan City Center for Disease Control and Prevention
2017	Hainan province	Wuzhishan	Male	3~10	Li	Student	Primary school	0	0	0	0	0	0	0	Negative	0	Dry Season	Wuzhishan City Center for Disease Control and Prevention
2017	Hainan province	Wuzhishan	Female	51~60	Li	Farmer	High school/secondary school	0	0	0	0	0	0	0	0	0	Dry Season	Wuzhishan City Center for Disease Control and Prevention
2017	Hainan province	Wuzhishan	Female	61~70	Li	Farmer	Primary school	6	0	0	0	0	0	0	0	6	Dry Season	Wuzhishan City Center for Disease Control and Prevention
2017	Hainan province	Wuzhishan	Male	51~60	Li	Farmer	Junior High School	2	0	0	0	0	0	0	0	2	Dry Season	Wuzhishan City Center for Disease Control and Prevention
2017	Hainan province	Wuzhishan	Male	41~50	Li	Farmer	Junior High School	0	0	0	0	0	0	0	0	0	Dry Season	Wuzhishan City Center for Disease Control and Prevention
2017	Hainan province	Wuzhishan	Female	41~50	Li	Farmer	Junior High School	0	0	0	0	0	0	0	0	0	Dry Season	Wuzhishan City Center for Disease Control and Prevention
2017	Hainan province	Wuzhishan	Male	21~30	Li	Farmer	High school/secondary school	0	0	0	0	0	0	0	0	0	Dry Season	Wuzhishan City Center for Disease Control and Prevention
2017	Hainan province	Wuzhishan	Male	61~70	Li	Farmer	Primary school	0	0	0	0	0	0	0	0	0	Dry Season	Wuzhishan City Center for Disease Control and Prevention
2017	Hainan province	Wuzhishan	Male	51~60	Miao	Farmer	Junior High School	0	0	0	0	0	0	0	0	0	Dry Season	Wuzhishan City Center for Disease Control and Prevention
2017	Hainan province	Wuzhishan	Female	51~60	Miao	Farmer	Junior High School	0	0	0	0	0	0	0	0	0	Dry Season	Wuzhishan City Center for Disease Control and Prevention
2017	Hainan province	Wuzhishan	Male	51~60	Miao	Farmer	Junior High School	0	0	0	0	0	0	0	0	0	Dry Season	Wuzhishan City Center for Disease Control and Prevention
2017	Hainan province	Wuzhishan	Female	51~60	Miao	Farmer	Primary school	0	0	0	0	0	0	0	0	0	Dry Season	Wuzhishan City Center for Disease Control and Prevention
2017	Hainan province	Wuzhishan	Female	21~30	Miao	Farmer	Junior High School	0	0	0	0	0	0	0	0	0	Dry Season	Wuzhishan City Center for Disease Control and Prevention
2017	Hainan province	Wuzhishan	Male	3~10	Miao	Student	Primary school	0	0	0	0	0	0	0	Positive	0	Dry Season	Wuzhishan City Center for Disease Control and Prevention
2017	Hainan province	Wuzhishan	Male	3~10	Miao	Nursery children	Preschooler	0	0	0	0	0	0	0	Negative	0	Dry Season	Wuzhishan City Center for Disease Control and Prevention
2017	Hainan province	Wuzhishan	Male	41~50	Miao	Farmer	Junior High School	0	0	0	0	0	0	0	0	0	Dry Season	Wuzhishan City Center for Disease Control and Prevention
2017	Hainan province	Wuzhishan	Female	41~50	Miao	Farmer	Junior High School	0	0	0	0	0	0	0	0	0	Dry Season	Wuzhishan City Center for Disease Control and Prevention
2017	Hainan province	Wuzhishan	Female	11~20	Miao	Student	Primary school	0	0	0	0	0	0	0	0	0	Dry Season	Wuzhishan City Center for Disease Control and Prevention
2017	Hainan province	Wuzhishan	Female	3~10	Miao	Student	Primary school	0	0	0	0	0	0	0	Positive	0	Dry Season	Wuzhishan City Center for Disease Control and Prevention
2017	Hainan province	Wuzhishan	Female	51~60	Miao	Farmer	Primary school	0	0	0	0	0	0	0	0	0	Dry Season	Wuzhishan City Center for Disease Control and Prevention
2017	Hainan province	Wuzhishan	Male	61~70	Miao	Farmer	Primary school	0	0	0	0	0	0	0	0	0	Dry Season	Wuzhishan City Center for Disease Control and Prevention
2017	Hainan province	Wuzhishan	Female	51~60	Miao	Farmer	Primary school	0	0	0	0	0	0	0	0	0	Dry Season	Wuzhishan City Center for Disease Control and Prevention
2017	Hainan province	Wuzhishan	Female	21~30	Miao	Farmer	Junior High School	0	0	0	0	0	0	0	0	0	Dry Season	Wuzhishan City Center for Disease Control and Prevention
2017	Hainan province	Wuzhishan	Male	3~10	Miao	Nursery children	Preschooler	0	0	0	0	0	0	0	Negative	0	Dry Season	Wuzhishan City Center for Disease Control and Prevention
2017	Hainan province	Wuzhishan	Male	51~60	Miao	Farmer	Junior High School	0	0	0	0	0	0	0	0	0	Dry Season	Wuzhishan City Center for Disease Control and Prevention
2017	Hainan province	Wuzhishan	Female	51~60	Miao	Farmer	Primary school	2	0	0	0	0	0	0	0	2	Dry Season	Wuzhishan City Center for Disease Control and Prevention
2017	Hainan province	Wuzhishan	Female	31~40	Miao	Farmer	Primary school	0	0	0	0	0	0	0	0	0	Dry Season	Wuzhishan City Center for Disease Control and Prevention
2017	Hainan province	Wuzhishan	Male	51~60	Li	Farmer	High school/secondary school	0	0	0	0	0	0	0	0	0	Dry Season	Wuzhishan City Center for Disease Control and Prevention
2017	Hainan province	Wuzhishan	Female	11~20	Li	Farmer	High school/secondary school	0	0	0	0	0	0	0	0	0	Dry Season	Wuzhishan City Center for Disease Control and Prevention
2017	Hainan province	Wuzhishan	Female	21~30	Li	Farmer	High school/secondary school	0	0	0	0	0	0	0	0	0	Dry Season	Wuzhishan City Center for Disease Control and Prevention
2017	Hainan province	Wuzhishan	Male	31~40	Li	Farmer	High school/secondary school	0	0	0	0	0	0	0	0	0	Dry Season	Wuzhishan City Center for Disease Control and Prevention
2017	Hainan province	Wuzhishan	Female	31~40	Li	Farmer	Junior High School	0	0	0	0	0	0	0	0	0	Dry Season	Wuzhishan City Center for Disease Control and Prevention
2017	Hainan province	Wuzhishan	Male	51~60	Li	Farmer	Junior High School	0	0	0	0	0	0	0	0	0	Dry Season	Wuzhishan City Center for Disease Control and Prevention
2017	Hainan province	Wuzhishan	Female	51~60	Li	Farmer	Primary school	0	0	0	0	0	0	0	0	0	Dry Season	Wuzhishan City Center for Disease Control and Prevention
2017	Hainan province	Wuzhishan	Female	41~50	Li	Farmer	Junior High School	0	0	0	0	0	0	0	0	0	Dry Season	Wuzhishan City Center for Disease Control and Prevention
2017	Hainan province	Wuzhishan	Male	51~60	Li	Farmer	Junior High School	0	0	0	0	0	0	0	0	0	Dry Season	Wuzhishan City Center for Disease Control and Prevention
2017	Hainan province	Wuzhishan	Female	21~30	Li	Farmer	Junior High School	0	0	0	0	0	0	0	0	0	Dry Season	Wuzhishan City Center for Disease Control and Prevention
2017	Hainan province	Wuzhishan	Female	3~10	Li	Nursery children	Preschooler	0	0	0	0	0	0	0	Negative	0	Dry Season	Wuzhishan City Center for Disease Control and Prevention
2017	Hainan province	Wuzhishan	Male	3~10	Li	Student	Primary school	0	0	0	0	0	0	0	Negative	0	Dry Season	Wuzhishan City Center for Disease Control and Prevention
2017	Hainan province	Wuzhishan	Male	31~40	Li	Farmer	High school/secondary school	0	0	0	0	0	0	0	0	0	Dry Season	Wuzhishan City Center for Disease Control and Prevention
2017	Hainan province	Wuzhishan	Female	51~60	Li	Farmer	Primary school	3	0	0	0	0	0	0	0	3	Dry Season	Wuzhishan City Center for Disease Control and Prevention
2017	Hainan province	Wuzhishan	Male	41~50	Li	Farmer	High school/secondary school	0	0	0	0	0	0	0	0	0	Dry Season	Wuzhishan City Center for Disease Control and Prevention
2017	Hainan province	Wuzhishan	Female	41~50	Li	Farmer	Junior High School	0	0	0	0	0	0	0	0	0	Dry Season	Wuzhishan City Center for Disease Control and Prevention
2017	Hainan province	Wuzhishan	Male	11~20	Li	Student	Primary school	0	0	0	0	0	0	0	0	0	Dry Season	Wuzhishan City Center for Disease Control and Prevention
2017	Hainan province	Wuzhishan	Female	61~70	Li	Farmer	Primary school	0	0	0	0	0	0	0	0	0	Dry Season	Wuzhishan City Center for Disease Control and Prevention
2017	Hainan province	Wuzhishan	Male	51~60	Li	Farmer	High school/secondary school	0	0	0	0	0	0	0	0	0	Dry Season	Wuzhishan City Center for Disease Control and Prevention
2017	Hainan province	Wuzhishan	Female	3~10	Miao	Student	Primary school	0	0	0	0	0	0	0	Positive	0	Dry Season	Wuzhishan City Center for Disease Control and Prevention
2017	Hainan province	Wuzhishan	Male	51~60	Miao	Farmer	Junior High School	0	0	0	0	0	0	0	0	0	Dry Season	Wuzhishan City Center for Disease Control and Prevention
2017	Hainan province	Wuzhishan	Female	41~50	Miao	Farmer	Junior High School	0	0	0	0	0	0	0	0	0	Dry Season	Wuzhishan City Center for Disease Control and Prevention
2017	Hainan province	Wuzhishan	Male	31~40	Miao	Farmer	Junior High School	4	0	0	0	0	0	0	0	4	Dry Season	Wuzhishan City Center for Disease Control and Prevention
2017	Hainan province	Wuzhishan	Female	3~10	Miao	Student	Primary school	0	0	0	0	0	0	0	Negative	0	Dry Season	Wuzhishan City Center for Disease Control and Prevention
2017	Hainan province	Wuzhishan	Female	51~60	Miao	Farmer	Primary school	0	0	0	0	0	0	0	0	0	Dry Season	Wuzhishan City Center for Disease Control and Prevention
2017	Hainan province	Wuzhishan	Female	21~30	Miao	Farmer	Junior High School	0	0	0	0	0	0	0	0	0	Dry Season	Wuzhishan City Center for Disease Control and Prevention
2017	Hainan province	Wuzhishan	Male	3~10	Miao	Student	Primary school	0	0	0	0	0	0	0	Positive	0	Dry Season	Wuzhishan City Center for Disease Control and Prevention
2017	Hainan province	Wuzhishan	Male	31~40	Miao	Farmer	Junior High School	0	0	0	0	0	0	0	0	0	Dry Season	Wuzhishan City Center for Disease Control and Prevention
2017	Hainan province	Wuzhishan	Female	11~20	Miao	Student	Junior High School	0	0	0	0	0	0	0	0	0	Dry Season	Wuzhishan City Center for Disease Control and Prevention
2017	Hainan province	Wuzhishan	Female	11~20	Miao	Student	Primary school	0	0	0	0	0	0	0	0	0	Dry Season	Wuzhishan City Center for Disease Control and Prevention
2017	Hainan province	Wuzhishan	Female	71~	Li	Farmer	semiliterate	2	0	0	0	0	0	0	0	2	Dry Season	Wuzhishan City Center for Disease Control and Prevention
2017	Hainan province	Wuzhishan	Female	41~50	Li	Farmer	Primary school	0	0	0	0	0	0	0	0	0	Dry Season	Wuzhishan City Center for Disease Control and Prevention
2017	Hainan province	Wuzhishan	Female	21~30	Li	Farmer	Junior High School	0	0	0	0	0	0	0	0	0	Dry Season	Wuzhishan City Center for Disease Control and Prevention
2017	Hainan province	Wuzhishan	Male	41~50	Li	Farmer	Junior High School	0	0	0	0	0	0	0	0	0	Dry Season	Wuzhishan City Center for Disease Control and Prevention
2017	Hainan province	Wuzhishan	Female	51~60	Li	Farmer	Primary school	0	0	0	0	0	0	0	0	0	Dry Season	Wuzhishan City Center for Disease Control and Prevention
2017	Hainan province	Wuzhishan	Male	31~40	Li	Farmer	Junior High School	0	0	0	0	0	0	0	0	0	Dry Season	Wuzhishan City Center for Disease Control and Prevention
2017	Hainan province	Wuzhishan	Female	21~30	Li	Farmer	Junior High School	0	0	0	0	0	0	0	0	0	Dry Season	Wuzhishan City Center for Disease Control and Prevention
2017	Hainan province	Wuzhishan	Female	21~30	Li	Farmer	Junior High School	0	0	0	0	0	0	0	0	0	Dry Season	Wuzhishan City Center for Disease Control and Prevention
2017	Hainan province	Wuzhishan	Male	3~10	Li	Student	Primary school	0	0	0	0	0	0	0	Negative	0	Dry Season	Wuzhishan City Center for Disease Control and Prevention
2017	Hainan province	Wuzhishan	Male	3~10	Li	Student	Primary school	0	0	0	0	0	0	0	Negative	0	Dry Season	Wuzhishan City Center for Disease Control and Prevention
2017	Hainan province	Wuzhishan	Male	3~10	Li	Nursery children	Preschooler	0	0	0	0	0	0	0	Negative	0	Dry Season	Wuzhishan City Center for Disease Control and Prevention
2017	Hainan province	Wuzhishan	Female	41~50	Li	Farmer	High school/secondary school	0	0	0	0	0	0	0	0	0	Dry Season	Wuzhishan City Center for Disease Control and Prevention
2017	Hainan province	Wuzhishan	Male	41~50	Li	Farmer	High school/secondary school	0	0	0	0	0	0	0	0	0	Dry Season	Wuzhishan City Center for Disease Control and Prevention
2017	Hainan province	Wuzhishan	Male	3~10	Li	Nursery children	Preschooler	0	0	0	0	0	0	0	Negative	0	Dry Season	Wuzhishan City Center for Disease Control and Prevention
2017	Hainan province	Wuzhishan	Female	41~50	Li	Farmer	Junior High School	0	0	0	0	0	0	0	0	0	Dry Season	Wuzhishan City Center for Disease Control and Prevention
2017	Hainan province	Wuzhishan	Male	51~60	Li	Farmer	Junior High School	0	0	0	0	0	0	0	0	0	Dry Season	Wuzhishan City Center for Disease Control and Prevention
2017	Hainan province	Wuzhishan	Male	51~60	Miao	Farmer	Junior High School	0	0	0	0	0	0	0	0	0	Dry Season	Wuzhishan City Center for Disease Control and Prevention
2017	Hainan province	Wuzhishan	Female	51~60	Miao	Farmer	Primary school	0	0	0	0	0	0	0	0	0	Dry Season	Wuzhishan City Center for Disease Control and Prevention
2017	Hainan province	Wuzhishan	Male	21~30	Miao	Farmer	Junior High School	0	0	0	0	0	0	0	0	0	Dry Season	Wuzhishan City Center for Disease Control and Prevention
2017	Hainan province	Wuzhishan	Female	21~30	Miao	Farmer	High school/secondary school	0	0	0	0	0	0	0	0	0	Dry Season	Wuzhishan City Center for Disease Control and Prevention
2017	Hainan province	Wuzhishan	Male	11~20	Miao	Student	Primary school	7	0	0	0	0	0	0	0	7	Dry Season	Wuzhishan City Center for Disease Control and Prevention
2017	Hainan province	Wuzhishan	Male	71~	Miao	Farmer	Primary school	0	0	0	0	0	0	0	0	0	Dry Season	Wuzhishan City Center for Disease Control and Prevention
2017	Hainan province	Wuzhishan	Female	3~10	Miao	Student	Primary school	0	0	0	0	0	0	0	Positive	0	Dry Season	Wuzhishan City Center for Disease Control and Prevention
2017	Hainan province	Wuzhishan	Female	3~10	Miao	Student	Primary school	0	0	0	0	0	0	0	Negative	0	Dry Season	Wuzhishan City Center for Disease Control and Prevention
2017	Hainan province	Wuzhishan	Female	3~10	Miao	Nursery children	Preschooler	0	0	0	0	0	0	0	Negative	0	Dry Season	Wuzhishan City Center for Disease Control and Prevention
2017	Hainan province	Wuzhishan	Male	31~40	Miao	Farmer	Junior High School	10	0	0	0	0	0	0	0	10	Dry Season	Wuzhishan City Center for Disease Control and Prevention
2017	Hainan province	Wuzhishan	Female	31~40	Miao	Farmer	Junior High School	0	0	0	0	0	0	0	0	0	Dry Season	Wuzhishan City Center for Disease Control and Prevention
2017	Hainan province	Wuzhishan	Female	3~10	Miao	Student	Primary school	0	0	0	0	0	0	0	Positive	0	Dry Season	Wuzhishan City Center for Disease Control and Prevention
2017	Hainan province	Wuzhishan	Female	61~70	Miao	Farmer	semiliterate	0	0	0	0	0	0	0	0	0	Dry Season	Wuzhishan City Center for Disease Control and Prevention
2017	Hainan province	Wuzhishan	Male	71~	Miao	Farmer	Primary school	20	0	0	0	0	0	0	0	20	Dry Season	Wuzhishan City Center for Disease Control and Prevention
2017	Hainan province	Wuzhishan	Female	61~70	Li	Farmer	semiliterate	0	0	0	0	0	0	0	0	0	Dry Season	Wuzhishan City Center for Disease Control and Prevention
2017	Hainan province	Wuzhishan	Female	3~10	Li	Nursery children	Preschooler	1	0	0	0	0	0	0	Negative	1	Dry Season	Wuzhishan City Center for Disease Control and Prevention
2017	Hainan province	Wuzhishan	Male	51~60	Li	Farmer	Junior High School	16	0	0	0	0	0	0	0	16	Dry Season	Wuzhishan City Center for Disease Control and Prevention
2017	Hainan province	Wuzhishan	Female	21~30	Li	Farmer	High school/secondary school	0	0	0	0	0	0	0	0	0	Dry Season	Wuzhishan City Center for Disease Control and Prevention
2017	Hainan province	Wuzhishan	Male	51~60	Li	Farmer	Primary school	7	0	0	0	0	0	0	0	7	Dry Season	Wuzhishan City Center for Disease Control and Prevention
2017	Hainan province	Wuzhishan	Female	11~20	Li	Student	Primary school	0	0	0	0	0	0	0	0	0	Dry Season	Wuzhishan City Center for Disease Control and Prevention
2017	Hainan province	Wuzhishan	Female	3~10	Li	Student	Primary school	0	0	0	0	0	0	0	Negative	0	Dry Season	Wuzhishan City Center for Disease Control and Prevention
2017	Hainan province	Wuzhishan	Female	3~10	Li	Nursery children	Preschooler	0	0	0	0	0	0	0	Negative	0	Dry Season	Wuzhishan City Center for Disease Control and Prevention
2017	Hainan province	Wuzhishan	Female	3~10	Li	Nursery children	Preschooler	0	0	0	0	0	0	0	Negative	0	Dry Season	Wuzhishan City Center for Disease Control and Prevention
2017	Hainan province	Wuzhishan	Female	51~60	Li	Farmer	Primary school	0	0	0	0	0	0	0	0	0	Dry Season	Wuzhishan City Center for Disease Control and Prevention
2017	Hainan province	Wuzhishan	Female	31~40	Li	Farmer	High school/secondary school	0	0	0	0	0	0	0	0	0	Dry Season	Wuzhishan City Center for Disease Control and Prevention
2017	Hainan province	Wuzhishan	Male	31~40	Li	Farmer	High school/secondary school	0	0	0	0	0	0	0	0	0	Dry Season	Wuzhishan City Center for Disease Control and Prevention
2017	Hainan province	Wuzhishan	Female	3~10	Li	Student	Primary school	2	0	0	0	0	0	0	Negative	2	Dry Season	Wuzhishan City Center for Disease Control and Prevention
2017	Hainan province	Wuzhishan	Male	3~10	Li	Student	Primary school	0	0	0	0	0	0	0	Negative	0	Dry Season	Wuzhishan City Center for Disease Control and Prevention
2017	Hainan province	Wuzhishan	Female	51~60	Li	Farmer	Junior High School	0	0	0	0	0	0	0	0	0	Dry Season	Wuzhishan City Center for Disease Control and Prevention
2017	Hainan province	Wuzhishan	Female	71~	Li	Farmer	Primary school	0	0	0	0	0	0	0	0	0	Dry Season	Wuzhishan City Center for Disease Control and Prevention
2017	Hainan province	Wuzhishan	Female	51~60	Li	Farmer	Primary school	17	0	0	0	0	0	0	0	17	Dry Season	Wuzhishan City Center for Disease Control and Prevention
2017	Hainan province	Wuzhishan	Female	3~10	Li	Student	Primary school	0	0	0	0	0	0	0	Negative	0	Dry Season	Wuzhishan City Center for Disease Control and Prevention
2017	Hainan province	Wuzhishan	Male	21~30	Miao	Farmer	Primary school	0	0	0	0	0	0	0	0	0	Dry Season	Wuzhishan City Center for Disease Control and Prevention
2017	Hainan province	Wuzhishan	Male	31~40	Miao	Farmer	Primary school	0	0	0	0	0	0	0	0	0	Dry Season	Wuzhishan City Center for Disease Control and Prevention
2017	Hainan province	Wuzhishan	Male	61~70	Miao	Farmer	Primary school	0	0	0	0	0	0	0	0	0	Dry Season	Wuzhishan City Center for Disease Control and Prevention
2017	Hainan province	Wuzhishan	Female	51~60	Miao	Farmer	Primary school	0	0	0	0	0	0	0	0	0	Dry Season	Wuzhishan City Center for Disease Control and Prevention
2017	Hainan province	Wuzhishan	Male	31~40	Miao	Farmer	Primary school	0	0	0	0	0	0	0	0	0	Dry Season	Wuzhishan City Center for Disease Control and Prevention
2017	Hainan province	Wuzhishan	Male	41~50	Miao	Farmer	Primary school	0	0	0	0	0	0	0	0	0	Dry Season	Wuzhishan City Center for Disease Control and Prevention
2017	Hainan province	Wuzhishan	Female	3~10	Miao	Student	Primary school	0	0	0	0	0	0	0	Negative	0	Dry Season	Wuzhishan City Center for Disease Control and Prevention
2017	Hainan province	Wuzhishan	Male	31~40	Miao	Farmer	Junior High School	0	0	0	0	0	0	0	0	0	Dry Season	Wuzhishan City Center for Disease Control and Prevention
2017	Hainan province	Wuzhishan	Female	61~70	Miao	Farmer	Primary school	0	0	0	0	0	0	0	0	0	Dry Season	Wuzhishan City Center for Disease Control and Prevention
2017	Hainan province	Wuzhishan	Female	3~10	Miao	Student	Primary school	0	0	0	0	0	0	0	Negative	0	Dry Season	Wuzhishan City Center for Disease Control and Prevention
2017	Hainan province	Wuzhishan	Female	3~10	Miao	Student	Primary school	0	0	0	0	0	0	0	Negative	0	Dry Season	Wuzhishan City Center for Disease Control and Prevention
2017	Hainan province	Wuzhishan	Male	11~20	Miao	Student	Primary school	0	0	0	0	0	0	0	0	0	Dry Season	Wuzhishan City Center for Disease Control and Prevention
2017	Hainan province	Wuzhishan	Male	3~10	Miao	Student	Primary school	0	0	0	0	0	0	0	Negative	0	Dry Season	Wuzhishan City Center for Disease Control and Prevention
2017	Hainan province	Wuzhishan	Female	11~20	Miao	Student	Primary school	0	0	0	0	0	0	0	0	0	Dry Season	Wuzhishan City Center for Disease Control and Prevention
2017	Hainan province	Wuzhishan	Male	3~10	Miao	Student	Primary school	0	0	0	0	0	0	0	Negative	0	Dry Season	Wuzhishan City Center for Disease Control and Prevention
2017	Hainan province	Wuzhishan	Female	3~10	Miao	Student	Primary school	0	0	0	0	0	0	0	Negative	0	Dry Season	Wuzhishan City Center for Disease Control and Prevention
2017	Hainan province	Wuzhishan	Male	3~10	Miao	Student	Primary school	0	0	0	0	0	0	0	Negative	0	Dry Season	Wuzhishan City Center for Disease Control and Prevention
2017	Hainan province	Wuzhishan	Male	3~10	Miao	Student	Primary school	0	0	0	0	0	0	0	Negative	0	Dry Season	Wuzhishan City Center for Disease Control and Prevention
2017	Hainan province	Wuzhishan	Male	3~10	Miao	Student	Primary school	0	0	0	0	0	0	0	Negative	0	Dry Season	Wuzhishan City Center for Disease Control and Prevention
2017	Hainan province	Wuzhishan	Female	41~50	Miao	Farmer	Primary school	0	0	0	0	0	0	0	0	0	Dry Season	Wuzhishan City Center for Disease Control and Prevention
2017	Hainan province	Wuzhishan	Male	3~10	Miao	Nursery children	Preschooler	0	0	0	0	0	0	0	Negative	0	Dry Season	Wuzhishan City Center for Disease Control and Prevention
2017	Hainan province	Wuzhishan	Male	11~20	Miao	Student	Primary school	0	0	0	0	0	0	0	0	0	Dry Season	Wuzhishan City Center for Disease Control and Prevention
2017	Hainan province	Wuzhishan	Male	11~20	Miao	Student	Junior High School	0	0	0	0	0	0	0	0	0	Dry Season	Wuzhishan City Center for Disease Control and Prevention
2017	Hainan province	Wuzhishan	Male	3~10	Miao	Nursery children	Preschooler	0	0	0	0	0	0	0	Negative	0	Dry Season	Wuzhishan City Center for Disease Control and Prevention
2017	Hainan province	Wuzhishan	Male	41~50	Miao	Farmer	Primary school	0	0	0	0	0	0	0	0	0	Dry Season	Wuzhishan City Center for Disease Control and Prevention
2017	Hainan province	Wuzhishan	Female	41~50	Miao	Farmer	Primary school	0	0	0	0	0	0	0	0	0	Dry Season	Wuzhishan City Center for Disease Control and Prevention
2017	Hainan province	Wuzhishan	Female	31~40	Miao	Farmer	Primary school	0	0	0	0	0	0	0	0	0	Dry Season	Wuzhishan City Center for Disease Control and Prevention
2017	Hainan province	Wuzhishan	Male	51~60	Miao	Farmer	Junior High School	0	0	0	0	0	0	0	0	0	Dry Season	Wuzhishan City Center for Disease Control and Prevention
2017	Hainan province	Wuzhishan	Female	41~50	Miao	Farmer	Primary school	0	0	0	0	0	0	0	0	0	Dry Season	Wuzhishan City Center for Disease Control and Prevention
2017	Hainan province	Wuzhishan	Male	41~50	Miao	Farmer	Junior High School	0	0	0	0	0	0	0	0	0	Dry Season	Wuzhishan City Center for Disease Control and Prevention
2017	Hainan province	Wuzhishan	Male	3~10	Miao	Student	Primary school	0	0	0	0	0	0	0	Negative	0	Dry Season	Wuzhishan City Center for Disease Control and Prevention
2017	Hainan province	Wuzhishan	Male	31~40	Miao	Farmer	Primary school	0	0	0	0	0	0	0	0	0	Dry Season	Wuzhishan City Center for Disease Control and Prevention
2017	Hainan province	Wuzhishan	Female	31~40	Miao	Farmer	Primary school	0	0	0	0	0	0	0	0	0	Dry Season	Wuzhishan City Center for Disease Control and Prevention
2017	Hainan province	Wuzhishan	Female	3~10	Miao	Student	Primary school	0	0	0	0	0	0	0	Negative	0	Dry Season	Wuzhishan City Center for Disease Control and Prevention
2017	Hainan province	Wuzhishan	Male	3~10	Miao	Student	Primary school	0	0	0	0	0	0	0	Negative	0	Dry Season	Wuzhishan City Center for Disease Control and Prevention
2017	Hainan province	Wuzhishan	Male	61~70	Miao	Farmer	Primary school	0	0	0	0	0	0	0	0	0	Dry Season	Wuzhishan City Center for Disease Control and Prevention
2017	Hainan province	Wuzhishan	Female	61~70	Miao	Farmer	Primary school	0	0	0	0	0	0	0	0	0	Dry Season	Wuzhishan City Center for Disease Control and Prevention
2017	Hainan province	Wuzhishan	Female	61~70	Miao	Farmer	Primary school	0	0	0	0	0	0	0	0	0	Dry Season	Wuzhishan City Center for Disease Control and Prevention
2017	Hainan province	Wuzhishan	Female	51~60	Miao	Farmer	Primary school	0	0	0	0	0	0	0	0	0	Dry Season	Wuzhishan City Center for Disease Control and Prevention
2017	Hainan province	Wuzhishan	Female	41~50	Miao	Farmer	Primary school	2	0	0	0	0	0	0	0	2	Dry Season	Wuzhishan City Center for Disease Control and Prevention
2017	Hainan province	Wuzhishan	Male	21~30	Miao	Farmer	Junior High School	1	0	0	0	0	0	0	0	1	Dry Season	Wuzhishan City Center for Disease Control and Prevention
2017	Hainan province	Wuzhishan	Male	41~50	Miao	Farmer	Primary school	0	0	0	0	0	0	0	0	0	Dry Season	Wuzhishan City Center for Disease Control and Prevention
2017	Hainan province	Wuzhishan	Female	31~40	Miao	Farmer	Primary school	0	0	0	0	0	0	0	0	0	Dry Season	Wuzhishan City Center for Disease Control and Prevention
2017	Hainan province	Wuzhishan	Female	11~20	Miao	Student	Primary school	0	0	0	0	0	0	0	0	0	Dry Season	Wuzhishan City Center for Disease Control and Prevention
2017	Hainan province	Wuzhishan	Male	3~10	Miao	Nursery children	Preschooler	0	0	0	0	0	0	0	Negative	0	Dry Season	Wuzhishan City Center for Disease Control and Prevention
2017	Hainan province	Wuzhishan	Male	21~30	Miao	Farmer	Junior High School	0	0	0	0	0	0	0	0	0	Dry Season	Wuzhishan City Center for Disease Control and Prevention
2017	Hainan province	Wuzhishan	Male	3~10	Miao	Nursery children	Preschooler	0	0	0	0	0	0	0	Negative	0	Dry Season	Wuzhishan City Center for Disease Control and Prevention
2017	Hainan province	Wuzhishan	Female	21~30	Miao	Farmer	Primary school	0	0	0	0	0	0	0	0	0	Dry Season	Wuzhishan City Center for Disease Control and Prevention
2017	Hainan province	Wuzhishan	Female	21~30	Miao	Farmer	Primary school	0	0	0	0	0	0	0	0	0	Dry Season	Wuzhishan City Center for Disease Control and Prevention
2017	Hainan province	Wuzhishan	Male	3~10	Miao	Nursery children	Preschooler	0	0	0	0	0	0	0	Negative	0	Dry Season	Wuzhishan City Center for Disease Control and Prevention
2017	Hainan province	Wuzhishan	Female	21~30	Miao	Farmer	Primary school	0	0	0	0	0	0	0	0	0	Dry Season	Wuzhishan City Center for Disease Control and Prevention
2017	Hainan province	Wuzhishan	Female	3~10	Miao	Student	Primary school	0	0	0	0	0	0	0	Negative	0	Dry Season	Wuzhishan City Center for Disease Control and Prevention
2017	Hainan province	Wuzhishan	Female	51~60	Miao	Farmer	semiliterate	0	0	0	0	0	0	0	0	0	Dry Season	Wuzhishan City Center for Disease Control and Prevention
2017	Hainan province	Wuzhishan	Male	21~30	Miao	Farmer	Primary school	0	0	0	0	0	0	0	0	0	Dry Season	Wuzhishan City Center for Disease Control and Prevention
2017	Hainan province	Wuzhishan	Female	21~30	Miao	Farmer	Primary school	0	0	0	0	0	0	0	0	0	Dry Season	Wuzhishan City Center for Disease Control and Prevention
2017	Hainan province	Wuzhishan	Female	31~40	Miao	Farmer	Primary school	0	0	0	0	0	0	0	0	0	Dry Season	Wuzhishan City Center for Disease Control and Prevention
2017	Hainan province	Wuzhishan	Female	61~70	Miao	Farmer	Primary school	0	0	0	0	0	0	0	0	0	Dry Season	Wuzhishan City Center for Disease Control and Prevention
2017	Hainan province	Wuzhishan	Female	41~50	Miao	Farmer	Primary school	0	0	0	0	0	0	0	0	0	Dry Season	Wuzhishan City Center for Disease Control and Prevention
2017	Hainan province	Wuzhishan	Male	31~40	Miao	Farmer	Primary school	0	0	0	0	0	0	0	0	0	Dry Season	Wuzhishan City Center for Disease Control and Prevention
2017	Hainan province	Wuzhishan	Female	61~70	Miao	Farmer	Primary school	0	0	0	0	0	0	0	0	0	Dry Season	Wuzhishan City Center for Disease Control and Prevention
2017	Hainan province	Wuzhishan	Female	11~20	Miao	Student	Primary school	0	0	0	0	0	0	0	0	0	Dry Season	Wuzhishan City Center for Disease Control and Prevention
2017	Hainan province	Wuzhishan	Female	3~10	Miao	Student	Primary school	0	0	0	0	0	0	0	Negative	0	Dry Season	Wuzhishan City Center for Disease Control and Prevention
2017	Hainan province	Wuzhishan	Male	61~70	Miao	Farmer	Primary school	0	0	0	0	0	0	0	0	0	Dry Season	Wuzhishan City Center for Disease Control and Prevention
2017	Hainan province	Wuzhishan	Female	61~70	Miao	Farmer	Primary school	0	0	0	0	0	0	0	0	0	Dry Season	Wuzhishan City Center for Disease Control and Prevention
2017	Hainan province	Wuzhishan	Male	3~10	Miao	Student	Primary school	0	0	0	0	0	0	0	Negative	0	Dry Season	Wuzhishan City Center for Disease Control and Prevention
2017	Hainan province	Wuzhishan	Male	3~10	Miao	Nursery children	Preschooler	0	0	0	0	0	0	0	Negative	0	Dry Season	Wuzhishan City Center for Disease Control and Prevention
2017	Hainan province	Wuzhishan	Male	3~10	Miao	Nursery children	Preschooler	0	0	0	0	0	0	0	Negative	0	Dry Season	Wuzhishan City Center for Disease Control and Prevention
2017	Hainan province	Wuzhishan	Female	21~30	Miao	Farmer	Junior High School	0	0	0	0	0	0	0	0	0	Dry Season	Wuzhishan City Center for Disease Control and Prevention
2017	Hainan province	Wuzhishan	Female	3~10	Miao	Student	Primary school	0	0	0	0	0	0	0	Negative	0	Dry Season	Wuzhishan City Center for Disease Control and Prevention
2017	Hainan province	Wuzhishan	Female	11~20	Miao	Student	Primary school	0	0	0	0	0	0	0	0	0	Dry Season	Wuzhishan City Center for Disease Control and Prevention
2017	Hainan province	Wuzhishan	Female	41~50	Miao	Farmer	High school/secondary school	0	0	0	0	0	0	0	0	0	Dry Season	Wuzhishan City Center for Disease Control and Prevention
2017	Hainan province	Wuzhishan	Female	21~30	Miao	Farmer	Junior High School	0	0	0	0	0	0	0	0	0	Dry Season	Wuzhishan City Center for Disease Control and Prevention
2017	Hainan province	Wuzhishan	Female	71~	Miao	Farmer	Primary school	7	0	0	0	0	0	0	0	7	Dry Season	Wuzhishan City Center for Disease Control and Prevention
2017	Hainan province	Wuzhishan	Male	71~	Miao	Farmer	Primary school	0	0	0	0	0	0	0	0	0	Dry Season	Wuzhishan City Center for Disease Control and Prevention
2017	Hainan province	Wuzhishan	Female	51~60	Miao	Farmer	Primary school	0	0	0	0	0	0	0	0	0	Dry Season	Wuzhishan City Center for Disease Control and Prevention
2017	Hainan province	Wuzhishan	Female	51~60	Miao	Farmer	Primary school	20	0	0	0	0	0	0	0	20	Dry Season	Wuzhishan City Center for Disease Control and Prevention
2017	Hainan province	Wuzhishan	Female	31~40	Miao	Farmer	Junior High School	0	0	0	0	0	0	0	0	0	Dry Season	Wuzhishan City Center for Disease Control and Prevention
2017	Hainan province	Wuzhishan	Male	3~10	Miao	Nursery children	Preschooler	0	0	0	0	0	0	0	Negative	0	Dry Season	Wuzhishan City Center for Disease Control and Prevention
2017	Hainan province	Wuzhishan	Female	51~60	Miao	Farmer	Primary school	0	0	0	0	0	0	0	0	0	Dry Season	Wuzhishan City Center for Disease Control and Prevention
2017	Hainan province	Wuzhishan	Female	11~20	Li	Farmer	Junior High School	3	0	0	0	0	0	0	0	3	Rainy Season	Hainan Provincial Center for Disease Control and Prevention
2017	Hainan province	Wuzhishan	Female	3~10	Li	Student	Primary school	0	0	0	0	0	0	0	Negative	0	Dry Season	Wuzhishan City Center for Disease Control and Prevention
2017	Hainan province	Wuzhishan	Female	21~30	Li	Farmer	High school/secondary school	0	0	0	0	0	0	0	0	0	Dry Season	Wuzhishan City Center for Disease Control and Prevention
2017	Hainan province	Wuzhishan	Female	3~10	Li	Student	Primary school	0	0	0	0	0	0	0	Negative	0	Dry Season	Wuzhishan City Center for Disease Control and Prevention
2017	Hainan province	Wuzhishan	Female	31~40	Li	Farmer	Junior High School	0	0	0	0	0	0	0	0	0	Dry Season	Wuzhishan City Center for Disease Control and Prevention
2017	Hainan province	Wuzhishan	Female	31~40	Li	Farmer	College and above	0	0	0	0	0	0	0	0	0	Dry Season	Wuzhishan City Center for Disease Control and Prevention
2017	Hainan province	Wuzhishan	Female	61~70	Li	Farmer	Primary school	17	0	0	0	0	0	0	0	17	Dry Season	Wuzhishan City Center for Disease Control and Prevention
2017	Hainan province	Wuzhishan	Female	21~30	Li	Farmer	High school/secondary school	0	0	0	0	0	0	0	0	0	Dry Season	Wuzhishan City Center for Disease Control and Prevention
2017	Hainan province	Wuzhishan	Female	3~10	Li	Nursery children	Preschooler	0	0	0	0	0	0	0	Negative	0	Dry Season	Wuzhishan City Center for Disease Control and Prevention
2017	Hainan province	Wuzhishan	Female	3~10	Li	Nursery children	Preschooler	0	0	0	0	0	0	0	Negative	0	Dry Season	Wuzhishan City Center for Disease Control and Prevention
2017	Hainan province	Wuzhishan	Female	31~40	Li	Farmer	High school/secondary school	5	0	0	0	0	0	0	0	5	Dry Season	Wuzhishan City Center for Disease Control and Prevention
2017	Hainan province	Wuzhishan	Female	51~60	Li	Farmer	Primary school	0	0	0	0	0	0	0	0	0	Dry Season	Wuzhishan City Center for Disease Control and Prevention
2017	Hainan province	Wuzhishan	Male	3~10	Li	Nursery children	Preschooler	0	0	0	0	0	0	0	Negative	0	Dry Season	Wuzhishan City Center for Disease Control and Prevention
2017	Hainan province	Wuzhishan	Male	41~50	Li	Farmer	Junior High School	0	0	0	0	0	0	0	0	0	Dry Season	Wuzhishan City Center for Disease Control and Prevention
2017	Hainan province	Wuzhishan	Female	31~40	Li	Farmer	Primary school	0	0	0	0	0	0	0	0	0	Dry Season	Wuzhishan City Center for Disease Control and Prevention
2017	Hainan province	Wuzhishan	Male	3~10	Li	Student	Primary school	0	0	0	3	0	0	0	Negative	3	Dry Season	Wuzhishan City Center for Disease Control and Prevention
2017	Hainan province	Wuzhishan	Male	41~50	Li	Farmer	Junior High School	0	0	0	0	0	0	0	0	0	Dry Season	Wuzhishan City Center for Disease Control and Prevention
2017	Hainan province	Wuzhishan	Male	61~70	Li	Farmer	Junior High School	0	0	0	0	0	0	0	0	0	Dry Season	Wuzhishan City Center for Disease Control and Prevention
2017	Hainan province	Wuzhishan	Male	3~10	Li	Student	Primary school	0	0	0	0	0	0	0	Negative	0	Dry Season	Wuzhishan City Center for Disease Control and Prevention
2017	Hainan province	Wuzhishan	Female	3~10	Li	Nursery children	Preschooler	0	0	0	0	0	0	0	Negative	0	Dry Season	Wuzhishan City Center for Disease Control and Prevention
2017	Hainan province	Wuzhishan	Male	31~40	Li	Farmer	Junior High School	0	0	0	0	0	0	0	0	0	Dry Season	Wuzhishan City Center for Disease Control and Prevention
2017	Hainan province	Wuzhishan	Female	31~40	Li	Farmer	Junior High School	0	0	0	0	0	0	0	0	0	Dry Season	Wuzhishan City Center for Disease Control and Prevention
2017	Hainan province	Wuzhishan	Female	31~40	Li	Farmer	Junior High School	0	0	0	0	0	0	0	0	0	Dry Season	Wuzhishan City Center for Disease Control and Prevention
2017	Hainan province	Wuzhishan	Female	51~60	Li	Farmer	Junior High School	0	0	0	0	0	0	0	0	0	Dry Season	Wuzhishan City Center for Disease Control and Prevention
2017	Hainan province	Wuzhishan	Female	31~40	Li	Farmer	Junior High School	2	0	0	0	0	0	0	0	2	Dry Season	Wuzhishan City Center for Disease Control and Prevention
2017	Hainan province	Wuzhishan	Female	51~60	Han	Farmer	Primary school	0	0	0	0	0	0	0	0	0	Dry Season	Wuzhishan City Center for Disease Control and Prevention
2017	Hainan province	Wuzhishan	Female	61~70	Han	Farmer	Primary school	0	0	0	0	0	0	0	0	0	Dry Season	Wuzhishan City Center for Disease Control and Prevention
2017	Hainan province	Wuzhishan	Female	41~50	Han	Farmer	Junior High School	0	0	0	0	0	0	0	0	0	Dry Season	Wuzhishan City Center for Disease Control and Prevention
2017	Hainan province	Wuzhishan	Male	31~40	Han	Farmer	Junior High School	0	0	0	0	0	0	0	0	0	Dry Season	Wuzhishan City Center for Disease Control and Prevention
2017	Hainan province	Wuzhishan	Female	21~30	Han	Farmer	Junior High School	0	0	0	0	0	0	0	0	0	Dry Season	Wuzhishan City Center for Disease Control and Prevention
2017	Hainan province	Wuzhishan	Female	3~10	Han	Nursery children	Preschooler	0	0	0	0	0	0	0	Negative	0	Dry Season	Wuzhishan City Center for Disease Control and Prevention
2017	Hainan province	Wuzhishan	Male	31~40	Han	Farmer	Junior High School	0	0	0	0	0	0	0	0	0	Dry Season	Wuzhishan City Center for Disease Control and Prevention
2017	Hainan province	Wuzhishan	Female	31~40	Han	Farmer	Junior High School	0	0	0	0	0	0	0	0	0	Dry Season	Wuzhishan City Center for Disease Control and Prevention
2017	Hainan province	Wuzhishan	Female	11~20	Han	Farmer	High school/secondary school	0	0	0	0	0	0	0	0	0	Dry Season	Wuzhishan City Center for Disease Control and Prevention
2017	Hainan province	Wuzhishan	Male	3~10	Han	Student	Primary school	0	0	0	0	0	0	0	Negative	0	Dry Season	Wuzhishan City Center for Disease Control and Prevention
2017	Hainan province	Wuzhishan	Female	21~30	Han	Farmer	Junior High School	3	0	0	0	0	0	0	0	3	Dry Season	Wuzhishan City Center for Disease Control and Prevention
2017	Hainan province	Wuzhishan	Female	51~60	Han	Farmer	Junior High School	4	0	0	0	0	0	0	0	4	Dry Season	Wuzhishan City Center for Disease Control and Prevention
2017	Hainan province	Wuzhishan	Female	31~40	Han	Farmer	Junior High School	3	0	0	0	0	0	0	0	3	Dry Season	Wuzhishan City Center for Disease Control and Prevention
2017	Hainan province	Wuzhishan	Female	51~60	Han	Farmer	Primary school	38	0	0	0	0	0	0	0	38	Dry Season	Wuzhishan City Center for Disease Control and Prevention
2017	Hainan province	Wuzhishan	Male	61~70	Han	Farmer	Primary school	0	0	0	0	0	0	0	0	0	Dry Season	Wuzhishan City Center for Disease Control and Prevention
2017	Hainan province	Wuzhishan	Female	61~70	Han	Farmer	Primary school	109	0	0	0	0	0	0	0	109	Dry Season	Wuzhishan City Center for Disease Control and Prevention
2017	Hainan province	Wuzhishan	Male	11~20	Han	Student	Primary school	0	0	0	0	0	0	0	0	0	Dry Season	Wuzhishan City Center for Disease Control and Prevention
2017	Hainan province	Wuzhishan	Female	31~40	Han	Farmer	Junior High School	0	0	0	0	0	0	0	0	0	Dry Season	Wuzhishan City Center for Disease Control and Prevention
2017	Hainan province	Wuzhishan	Male	41~50	Han	Farmer	College and above	8	0	0	0	0	0	0	0	8	Dry Season	Wuzhishan City Center for Disease Control and Prevention
2017	Hainan province	Wuzhishan	Male	11~20	Han	Student	Primary school	0	0	0	0	0	0	0	0	0	Dry Season	Wuzhishan City Center for Disease Control and Prevention
2017	Hainan province	Wuzhishan	Female	51~60	Han	Farmer	Junior High School	0	0	0	0	0	0	0	0	0	Dry Season	Wuzhishan City Center for Disease Control and Prevention
2017	Hainan province	Wuzhishan	Male	31~40	Li	Farmer	Junior High School	0	0	0	0	0	0	0	0	0	Dry Season	Wuzhishan City Center for Disease Control and Prevention
2017	Hainan province	Wuzhishan	Female	11~20	Li	Farmer	High school/secondary school	0	0	0	0	0	0	0	0	0	Dry Season	Wuzhishan City Center for Disease Control and Prevention
2017	Hainan province	Wuzhishan	Female	11~20	Li	Student	Primary school	0	0	0	0	0	0	0	0	0	Dry Season	Wuzhishan City Center for Disease Control and Prevention
2017	Hainan province	Wuzhishan	Male	3~10	Li	Student	Primary school	0	0	0	0	0	0	0	Negative	0	Dry Season	Wuzhishan City Center for Disease Control and Prevention
2017	Hainan province	Wuzhishan	Male	41~50	Li	Farmer	Junior High School	0	0	0	0	0	0	0	0	0	Dry Season	Wuzhishan City Center for Disease Control and Prevention
2017	Hainan province	Wuzhishan	Male	21~30	Li	Farmer	Junior High School	0	0	0	0	0	0	0	0	0	Dry Season	Wuzhishan City Center for Disease Control and Prevention
2017	Hainan province	Wuzhishan	Male	11~20	Li	Student	High school/secondary school	0	0	0	0	0	0	0	0	0	Dry Season	Wuzhishan City Center for Disease Control and Prevention
2017	Hainan province	Wuzhishan	Male	21~30	Li	Farmer	Junior High School	0	0	0	0	0	0	0	0	0	Dry Season	Wuzhishan City Center for Disease Control and Prevention
2017	Hainan province	Wuzhishan	Female	3~10	Li	Student	Primary school	0	0	0	0	0	0	0	Negative	0	Dry Season	Wuzhishan City Center for Disease Control and Prevention
2017	Hainan province	Wuzhishan	Male	3~10	Li	Student	Primary school	0	0	0	0	0	0	0	Negative	0	Dry Season	Wuzhishan City Center for Disease Control and Prevention
2017	Hainan province	Wuzhishan	Male	51~60	Li	Farmer	Junior High School	0	0	0	0	0	0	0	0	0	Dry Season	Wuzhishan City Center for Disease Control and Prevention
2017	Hainan province	Wuzhishan	Female	61~70	Li	Farmer	Primary school	0	0	0	0	0	0	0	0	0	Dry Season	Wuzhishan City Center for Disease Control and Prevention
2017	Hainan province	Wuzhishan	Male	61~70	Li	Farmer	Primary school	0	0	0	0	0	0	0	0	0	Dry Season	Wuzhishan City Center for Disease Control and Prevention
2017	Hainan province	Wuzhishan	Male	31~40	Li	Farmer	Junior High School	0	0	0	0	0	0	0	0	0	Dry Season	Wuzhishan City Center for Disease Control and Prevention
2017	Hainan province	Wuzhishan	Female	21~30	Li	Farmer	Junior High School	0	0	0	0	0	0	0	0	0	Dry Season	Wuzhishan City Center for Disease Control and Prevention
2017	Hainan province	Wuzhishan	Male	3~10	Li	Student	Primary school	0	0	0	0	0	0	0	Negative	0	Dry Season	Wuzhishan City Center for Disease Control and Prevention
2017	Hainan province	Wuzhishan	Male	41~50	Li	Farmer	Junior High School	0	0	0	0	0	0	0	0	0	Dry Season	Wuzhishan City Center for Disease Control and Prevention
2017	Hainan province	Wuzhishan	Male	11~20	Li	Farmer	Junior High School	0	0	0	0	0	0	0	0	0	Dry Season	Wuzhishan City Center for Disease Control and Prevention
2017	Hainan province	Wuzhishan	Female	11~20	Li	Student	Primary school	0	0	0	0	0	0	0	0	0	Dry Season	Wuzhishan City Center for Disease Control and Prevention
2017	Hainan province	Wuzhishan	Female	11~20	Li	Student	Primary school	0	0	0	0	0	0	0	0	0	Dry Season	Wuzhishan City Center for Disease Control and Prevention
2017	Hainan province	Wuzhishan	Male	3~10	Li	Student	Primary school	0	0	0	0	0	0	0	Negative	0	Dry Season	Wuzhishan City Center for Disease Control and Prevention
2017	Hainan province	Wuzhishan	Male	61~70	Li	Farmer	Primary school	0	0	0	0	0	0	0	0	0	Dry Season	Wuzhishan City Center for Disease Control and Prevention
2017	Hainan province	Wuzhishan	Male	51~60	Li	Farmer	Primary school	0	0	0	0	0	0	0	0	0	Dry Season	Wuzhishan City Center for Disease Control and Prevention
2017	Hainan province	Wuzhishan	Female	31~40	Li	Farmer	Junior High School	0	0	0	0	0	0	0	0	0	Dry Season	Wuzhishan City Center for Disease Control and Prevention
2017	Hainan province	Wuzhishan	Female	51~60	Li	Farmer	Primary school	0	0	0	0	0	0	0	0	0	Dry Season	Wuzhishan City Center for Disease Control and Prevention
2017	Hainan province	Wuzhishan	Female	11~20	Li	Student	Junior High School	0	0	0	0	0	0	0	0	0	Dry Season	Wuzhishan City Center for Disease Control and Prevention
2017	Hainan province	Wuzhishan	Male	61~70	Li	Farmer	Junior High School	0	0	0	0	0	0	0	0	0	Dry Season	Wuzhishan City Center for Disease Control and Prevention
2017	Hainan province	Wuzhishan	Male	51~60	Li	Farmer	Junior High School	2	0	0	0	0	0	0	0	2	Dry Season	Wuzhishan City Center for Disease Control and Prevention
2017	Hainan province	Wuzhishan	Female	51~60	Li	Farmer	Junior High School	12	0	0	0	0	0	0	0	12	Dry Season	Wuzhishan City Center for Disease Control and Prevention
2017	Hainan province	Wuzhishan	Male	41~50	Li	Farmer	Junior High School	0	0	0	0	0	0	0	0	0	Dry Season	Wuzhishan City Center for Disease Control and Prevention
2017	Hainan province	Wuzhishan	Female	41~50	Li	Farmer	Junior High School	0	0	0	0	0	0	0	0	0	Dry Season	Wuzhishan City Center for Disease Control and Prevention
2017	Hainan province	Wuzhishan	Female	41~50	Li	Farmer	Junior High School	7	0	0	0	0	0	0	0	7	Dry Season	Wuzhishan City Center for Disease Control and Prevention
2017	Hainan province	Wuzhishan	Female	61~70	Li	Farmer	Junior High School	17	0	0	0	0	0	0	0	17	Dry Season	Wuzhishan City Center for Disease Control and Prevention
2017	Hainan province	Wuzhishan	Female	61~70	Li	Farmer	Primary school	4	0	0	0	0	0	0	0	4	Dry Season	Wuzhishan City Center for Disease Control and Prevention
2017	Hainan province	Wuzhishan	Female	41~50	Li	Farmer	Junior High School	0	0	0	0	0	0	0	0	0	Dry Season	Wuzhishan City Center for Disease Control and Prevention
2017	Hainan province	Wuzhishan	Female	41~50	Li	Farmer	Junior High School	0	0	0	0	0	0	0	0	0	Dry Season	Wuzhishan City Center for Disease Control and Prevention
2017	Hainan province	Wuzhishan	Male	51~60	Li	Farmer	Junior High School	0	0	0	0	0	0	0	0	0	Dry Season	Wuzhishan City Center for Disease Control and Prevention
2017	Hainan province	Wuzhishan	Female	3~10	Li	Nursery children	Preschooler	0	0	0	0	0	0	0	Negative	0	Dry Season	Wuzhishan City Center for Disease Control and Prevention
2017	Hainan province	Wuzhishan	Female	71~	Li	Farmer	Primary school	0	0	0	0	0	0	0	0	0	Dry Season	Wuzhishan City Center for Disease Control and Prevention
2017	Hainan province	Wuzhishan	Male	71~	Li	Farmer	Primary school	0	0	0	0	0	0	0	0	0	Dry Season	Wuzhishan City Center for Disease Control and Prevention
2017	Hainan province	Wuzhishan	Male	31~40	Li	Farmer	Junior High School	0	0	0	2	0	0	0	0	2	Dry Season	Wuzhishan City Center for Disease Control and Prevention
2017	Hainan province	Wuzhishan	Female	21~30	Li	Farmer	Junior High School	0	0	0	0	0	0	0	0	0	Dry Season	Wuzhishan City Center for Disease Control and Prevention
2017	Hainan province	Wuzhishan	Female	21~30	Li	Farmer	Junior High School	0	0	0	0	0	0	0	0	0	Dry Season	Wuzhishan City Center for Disease Control and Prevention
2017	Hainan province	Wuzhishan	Male	31~40	Li	Farmer	Junior High School	0	0	0	0	0	0	0	0	0	Dry Season	Wuzhishan City Center for Disease Control and Prevention
2017	Hainan province	Wuzhishan	Female	51~60	Li	Farmer	Junior High School	2	0	0	0	0	0	0	0	2	Dry Season	Wuzhishan City Center for Disease Control and Prevention
2017	Hainan province	Wuzhishan	Female	51~60	Li	Farmer	Junior High School	0	0	0	0	0	0	0	0	0	Dry Season	Wuzhishan City Center for Disease Control and Prevention
2017	Hainan province	Wuzhishan	Female	51~60	Li	Farmer	Junior High School	0	0	0	0	0	0	0	0	0	Dry Season	Wuzhishan City Center for Disease Control and Prevention
2017	Hainan province	Wuzhishan	Female	41~50	Li	Farmer	Primary school	4	0	0	0	0	0	0	0	4	Dry Season	Wuzhishan City Center for Disease Control and Prevention
2017	Hainan province	Wuzhishan	Male	51~60	Li	Farmer	Junior High School	0	0	0	0	0	0	0	0	0	Dry Season	Wuzhishan City Center for Disease Control and Prevention
2017	Hainan province	Wuzhishan	Female	51~60	Li	Farmer	Junior High School	0	0	0	0	0	0	0	0	0	Dry Season	Wuzhishan City Center for Disease Control and Prevention
2017	Hainan province	Wuzhishan	Female	41~50	Li	Farmer	Junior High School	0	0	0	0	0	0	0	0	0	Dry Season	Wuzhishan City Center for Disease Control and Prevention
2017	Hainan province	Wuzhishan	Male	41~50	Li	Farmer	Junior High School	0	0	0	0	0	0	0	0	0	Dry Season	Wuzhishan City Center for Disease Control and Prevention
2017	Hainan province	Wuzhishan	Female	21~30	Li	Farmer	Junior High School	0	0	0	0	0	0	0	0	0	Dry Season	Wuzhishan City Center for Disease Control and Prevention
2017	Hainan province	Wuzhishan	Female	3~10	Li	Nursery children	Preschooler	0	0	0	0	0	0	0	Negative	0	Dry Season	Wuzhishan City Center for Disease Control and Prevention
2017	Hainan province	Wuzhishan	Male	41~50	Li	Farmer	Junior High School	0	0	0	0	0	0	0	0	0	Dry Season	Wuzhishan City Center for Disease Control and Prevention
2017	Hainan province	Wuzhishan	Female	51~60	Li	Farmer	High school/secondary school	0	0	0	0	0	0	0	0	0	Dry Season	Wuzhishan City Center for Disease Control and Prevention
2017	Hainan province	Wuzhishan	Male	21~30	Li	Farmer	Junior High School	0	0	0	0	0	0	0	0	0	Dry Season	Wuzhishan City Center for Disease Control and Prevention
2017	Hainan province	Wuzhishan	Male	61~70	Li	Farmer	Primary school	5	0	0	0	0	0	0	0	5	Dry Season	Wuzhishan City Center for Disease Control and Prevention
2017	Hainan province	Wuzhishan	Female	51~60	Li	Farmer	Primary school	32	0	0	0	0	0	0	0	32	Dry Season	Wuzhishan City Center for Disease Control and Prevention
2017	Hainan province	Wuzhishan	Female	21~30	Li	Farmer	Junior High School	0	0	0	0	0	0	0	0	0	Dry Season	Wuzhishan City Center for Disease Control and Prevention
2017	Hainan province	Wuzhishan	Male	61~70	Li	Farmer	Junior High School	0	0	0	0	0	0	0	0	0	Dry Season	Wuzhishan City Center for Disease Control and Prevention
2017	Hainan province	Wuzhishan	Female	61~70	Li	Farmer	Junior High School	0	0	0	0	0	0	0	0	0	Dry Season	Wuzhishan City Center for Disease Control and Prevention
2017	Hainan province	Wuzhishan	Male	41~50	Li	Farmer	Primary school	0	0	0	0	0	0	0	0	0	Dry Season	Wuzhishan City Center for Disease Control and Prevention
2017	Hainan province	Wuzhishan	Female	41~50	Li	Farmer	Primary school	0	0	0	0	0	0	0	0	0	Dry Season	Wuzhishan City Center for Disease Control and Prevention
2017	Hainan province	Wuzhishan	Female	31~40	Li	Farmer	College and above	0	0	0	0	0	0	0	0	0	Dry Season	Wuzhishan City Center for Disease Control and Prevention
2017	Hainan province	Wuzhishan	Male	3~10	Li	Student	Primary school	0	0	0	0	0	0	0	Negative	0	Dry Season	Wuzhishan City Center for Disease Control and Prevention
2017	Hainan province	Wuzhishan	Female	31~40	Li	Farmer	Junior High School	4	0	0	0	0	0	0	0	4	Dry Season	Wuzhishan City Center for Disease Control and Prevention
2017	Hainan province	Wuzhishan	Female	21~30	Li	Farmer	Junior High School	5	0	0	0	0	0	0	0	5	Dry Season	Wuzhishan City Center for Disease Control and Prevention
2017	Hainan province	Wuzhishan	Female	41~50	Li	Farmer	Primary school	0	0	0	0	0	0	0	0	0	Dry Season	Wuzhishan City Center for Disease Control and Prevention
2017	Hainan province	Wuzhishan	Male	11~20	Li	Student	Primary school	0	0	0	0	0	0	0	0	0	Dry Season	Wuzhishan City Center for Disease Control and Prevention
2017	Hainan province	Wuzhishan	Female	31~40	Li	Farmer	Junior High School	3	0	0	0	0	0	0	0	3	Dry Season	Wuzhishan City Center for Disease Control and Prevention
2017	Hainan province	Wuzhishan	Male	41~50	Li	Farmer	Junior High School	5	0	0	0	0	0	0	0	5	Dry Season	Wuzhishan City Center for Disease Control and Prevention
2017	Hainan province	Wuzhishan	Female	41~50	Li	Farmer	Junior High School	0	0	0	0	0	0	0	0	0	Dry Season	Wuzhishan City Center for Disease Control and Prevention
2017	Hainan province	Wuzhishan	Male	51~60	Li	Farmer	Junior High School	0	0	0	0	0	0	0	0	0	Dry Season	Wuzhishan City Center for Disease Control and Prevention
2017	Hainan province	Wuzhishan	Male	51~60	Li	Farmer	Primary school	0	0	0	0	0	0	0	0	0	Dry Season	Wuzhishan City Center for Disease Control and Prevention
2017	Hainan province	Wuzhishan	Female	51~60	Li	Farmer	Primary school	0	0	0	0	0	0	0	0	0	Dry Season	Wuzhishan City Center for Disease Control and Prevention
2017	Hainan province	Wuzhishan	Female	31~40	Li	Farmer	Junior High School	2	0	0	0	0	0	0	0	2	Dry Season	Wuzhishan City Center for Disease Control and Prevention
2017	Hainan province	Wuzhishan	Female	31~40	Li	Farmer	Junior High School	0	0	0	0	0	0	0	0	0	Dry Season	Wuzhishan City Center for Disease Control and Prevention
2017	Hainan province	Wuzhishan	Female	3~10	Li	Nursery children	Preschooler	0	0	0	0	0	0	0	Negative	0	Dry Season	Wuzhishan City Center for Disease Control and Prevention
2017	Hainan province	Wuzhishan	Female	41~50	Li	Farmer	Junior High School	0	0	0	0	0	0	0	0	0	Dry Season	Wuzhishan City Center for Disease Control and Prevention
2017	Hainan province	Wuzhishan	Male	61~70	Li	Farmer	Primary school	0	0	0	0	0	0	0	0	0	Dry Season	Wuzhishan City Center for Disease Control and Prevention
2017	Hainan province	Wuzhishan	Female	31~40	Li	Farmer	Primary school	0	0	0	0	0	0	0	0	0	Dry Season	Wuzhishan City Center for Disease Control and Prevention
2017	Hainan province	Wuzhishan	Male	41~50	Li	Farmer	Primary school	0	0	0	0	0	0	0	0	0	Dry Season	Wuzhishan City Center for Disease Control and Prevention
2017	Hainan province	Wuzhishan	Female	31~40	Li	Farmer	Junior High School	16	0	0	0	0	0	0	0	16	Dry Season	Wuzhishan City Center for Disease Control and Prevention
2017	Hainan province	Wuzhishan	Female	41~50	Li	Farmer	Junior High School	0	0	0	0	0	0	0	0	0	Dry Season	Wuzhishan City Center for Disease Control and Prevention
2017	Hainan province	Wuzhishan	Male	51~60	Li	Farmer	High school/secondary school	0	0	0	0	0	0	0	0	0	Dry Season	Wuzhishan City Center for Disease Control and Prevention
2017	Hainan province	Wuzhishan	Female	51~60	Li	Farmer	Primary school	3	0	0	0	0	0	0	0	3	Dry Season	Wuzhishan City Center for Disease Control and Prevention
2017	Hainan province	Wuzhishan	Male	51~60	Li	Farmer	Primary school	9	0	0	0	0	0	0	0	9	Dry Season	Wuzhishan City Center for Disease Control and Prevention
2017	Hainan province	Wuzhishan	Male	61~70	Li	Farmer	Primary school	39	0	0	0	0	0	0	0	39	Dry Season	Wuzhishan City Center for Disease Control and Prevention
2017	Hainan province	Wuzhishan	Male	71~	Li	Farmer	Primary school	0	0	0	0	0	0	0	0	0	Dry Season	Wuzhishan City Center for Disease Control and Prevention
2017	Hainan province	Wuzhishan	Male	71~	Li	Farmer	Primary school	0	0	0	0	0	0	0	0	0	Dry Season	Wuzhishan City Center for Disease Control and Prevention
2017	Hainan province	Wuzhishan	Female	71~	Li	Farmer	semiliterate	6	0	0	0	0	0	0	0	6	Dry Season	Wuzhishan City Center for Disease Control and Prevention
2017	Hainan province	Wuzhishan	Male	61~70	Li	Farmer	Junior High School	5	0	0	0	0	0	0	0	5	Dry Season	Wuzhishan City Center for Disease Control and Prevention
2017	Hainan province	Wuzhishan	Female	61~70	Li	Farmer	Primary school	27	0	0	0	0	0	0	0	27	Dry Season	Wuzhishan City Center for Disease Control and Prevention
2017	Hainan province	Wuzhishan	Female	41~50	Li	Farmer	Primary school	3	0	0	0	0	0	0	0	3	Dry Season	Wuzhishan City Center for Disease Control and Prevention
2017	Hainan province	Wuzhishan	Female	41~50	Li	Farmer	Junior High School	0	0	0	0	0	0	0	0	0	Dry Season	Wuzhishan City Center for Disease Control and Prevention
2017	Hainan province	Wuzhishan	Female	31~40	Li	Farmer	Junior High School	14	0	0	0	0	0	0	0	14	Dry Season	Wuzhishan City Center for Disease Control and Prevention
2017	Hainan province	Wuzhishan	Male	21~30	Li	Farmer	High school/secondary school	0	0	0	0	0	0	0	0	0	Dry Season	Wuzhishan City Center for Disease Control and Prevention
2017	Hainan province	Wuzhishan	Female	21~30	Li	Farmer	High school/secondary school	8	0	0	0	0	0	0	0	8	Dry Season	Wuzhishan City Center for Disease Control and Prevention
2017	Hainan province	Wuzhishan	Male	41~50	Li	Farmer	Primary school	0	0	0	0	0	0	0	0	0	Dry Season	Wuzhishan City Center for Disease Control and Prevention
2017	Hainan province	Wuzhishan	Female	41~50	Li	Farmer	Junior High School	0	0	0	0	0	0	0	0	0	Dry Season	Wuzhishan City Center for Disease Control and Prevention
2017	Hainan province	Wuzhishan	Female	41~50	Li	Farmer	Primary school	0	0	0	0	0	0	0	0	0	Dry Season	Wuzhishan City Center for Disease Control and Prevention
2017	Hainan province	Wuzhishan	Female	31~40	Li	Farmer	Junior High School	0	0	0	0	0	0	0	0	0	Dry Season	Wuzhishan City Center for Disease Control and Prevention
2017	Hainan province	Wuzhishan	Male	71~	Li	Farmer	Primary school	0	0	0	0	0	0	0	0	0	Dry Season	Wuzhishan City Center for Disease Control and Prevention
2017	Hainan province	Wuzhishan	Female	71~	Li	Farmer	Primary school	1	0	0	0	0	0	0	0	1	Dry Season	Wuzhishan City Center for Disease Control and Prevention
2017	Hainan province	Wuzhishan	Female	41~50	Li	Farmer	Junior High School	2	0	0	0	0	0	0	0	2	Dry Season	Wuzhishan City Center for Disease Control and Prevention
2017	Hainan province	Wuzhishan	Female	71~	Li	Migrant Worke	Primary school	0	0	0	0	0	0	0	0	0	Dry Season	Wuzhishan City Center for Disease Control and Prevention
2017	Hainan province	Wuzhishan	Female	71~	Li	Farmer	semiliterate	122	0	0	0	0	0	0	0	122	Dry Season	Wuzhishan City Center for Disease Control and Prevention
2017	Hainan province	Wuzhishan	Male	31~40	Li	Farmer	Primary school	0	0	0	0	0	0	0	0	0	Dry Season	Wuzhishan City Center for Disease Control and Prevention
2017	Hainan province	Wuzhishan	Male	31~40	Li	Farmer	College and above	0	0	0	0	0	0	0	0	0	Dry Season	Wuzhishan City Center for Disease Control and Prevention
2017	Hainan province	Wuzhishan	Female	31~40	Li	Farmer	Junior High School	0	0	0	0	0	0	0	0	0	Dry Season	Wuzhishan City Center for Disease Control and Prevention
2017	Hainan province	Wuzhishan	Female	11~20	Li	Student	Primary school	0	0	0	0	0	0	0	0	0	Dry Season	Wuzhishan City Center for Disease Control and Prevention
2017	Hainan province	Wuzhishan	Female	71~	Li	Farmer	Primary school	0	0	0	0	0	0	0	0	0	Dry Season	Wuzhishan City Center for Disease Control and Prevention
2017	Hainan province	Wuzhishan	Male	31~40	Li	Farmer	High school/secondary school	0	0	0	0	0	0	0	0	0	Dry Season	Wuzhishan City Center for Disease Control and Prevention
2017	Hainan province	Wuzhishan	Female	21~30	Li	Farmer	Junior High School	0	0	0	0	0	0	0	0	0	Dry Season	Wuzhishan City Center for Disease Control and Prevention
2017	Hainan province	Wuzhishan	Male	11~20	Li	Student	Primary school	2	0	0	0	0	0	0	0	2	Dry Season	Wuzhishan City Center for Disease Control and Prevention
2017	Hainan province	Wuzhishan	Male	11~20	Li	Student	Primary school	4	0	0	0	0	0	0	0	4	Dry Season	Wuzhishan City Center for Disease Control and Prevention
2017	Hainan province	Wuzhishan	Female	41~50	Li	Farmer	Junior High School	0	0	0	0	0	0	0	0	0	Dry Season	Wuzhishan City Center for Disease Control and Prevention
2017	Hainan province	Wuzhishan	Female	51~60	Li	Farmer	Primary school	0	0	0	0	0	0	0	0	0	Dry Season	Wuzhishan City Center for Disease Control and Prevention
2017	Hainan province	Wuzhishan	Female	61~70	Li	Farmer	Primary school	66	0	0	0	0	0	0	0	66	Dry Season	Wuzhishan City Center for Disease Control and Prevention
2017	Hainan province	Wuzhishan	Male	61~70	Li	Farmer	Primary school	0	0	0	0	0	0	0	0	0	Dry Season	Wuzhishan City Center for Disease Control and Prevention
2017	Hainan province	Wuzhishan	Male	31~40	Li	Farmer	Junior High School	7	0	0	0	0	0	0	0	7	Dry Season	Wuzhishan City Center for Disease Control and Prevention
2017	Hainan province	Wuzhishan	Male	51~60	Li	Farmer	Junior High School	0	0	0	0	0	0	0	0	0	Dry Season	Wuzhishan City Center for Disease Control and Prevention
2017	Hainan province	Wuzhishan	Female	31~40	Li	Farmer	Junior High School	0	0	0	0	0	0	0	0	0	Dry Season	Wuzhishan City Center for Disease Control and Prevention
2017	Hainan province	Wuzhishan	Male	3~10	Li	Student	Primary school	0	0	0	0	0	0	0	Negative	0	Dry Season	Wuzhishan City Center for Disease Control and Prevention
2017	Hainan province	Wuzhishan	Male	71~	Li	Farmer	Primary school	0	0	0	0	0	0	0	0	0	Dry Season	Wuzhishan City Center for Disease Control and Prevention
2017	Hainan province	Wuzhishan	Male	51~60	Li	Farmer	Junior High School	0	0	0	0	0	0	0	0	0	Dry Season	Wuzhishan City Center for Disease Control and Prevention
2017	Hainan province	Wuzhishan	Female	61~70	Li	Farmer	Primary school	0	0	0	0	0	0	0	0	0	Dry Season	Wuzhishan City Center for Disease Control and Prevention
2017	Hainan province	Wuzhishan	Female	41~50	Li	Farmer	Primary school	0	0	0	0	0	0	0	0	0	Dry Season	Wuzhishan City Center for Disease Control and Prevention
2017	Hainan province	Wuzhishan	Female	51~60	Li	Farmer	Junior High School	0	0	0	0	0	0	0	0	0	Dry Season	Wuzhishan City Center for Disease Control and Prevention
2017	Hainan province	Wuzhishan	Female	51~60	Li	Farmer	Junior High School	11	0	0	0	0	0	0	0	11	Dry Season	Wuzhishan City Center for Disease Control and Prevention
2017	Hainan province	Wuzhishan	Female	61~70	Li	Farmer	High school/secondary school	0	0	0	0	0	0	0	0	0	Dry Season	Wuzhishan City Center for Disease Control and Prevention
2017	Hainan province	Wuzhishan	Male	61~70	Li	Farmer	High school/secondary school	0	0	0	0	0	0	0	0	0	Dry Season	Wuzhishan City Center for Disease Control and Prevention
2017	Hainan province	Wuzhishan	Male	41~50	Li	Farmer	Junior High School	0	0	0	0	0	0	0	0	0	Dry Season	Wuzhishan City Center for Disease Control and Prevention
2017	Hainan province	Wuzhishan	Female	41~50	Li	Farmer	Junior High School	0	0	0	0	0	0	0	0	0	Dry Season	Wuzhishan City Center for Disease Control and Prevention
2017	Hainan province	Wuzhishan	Female	3~10	Li	Nursery children	Preschooler	0	0	0	0	0	0	0	Negative	0	Dry Season	Wuzhishan City Center for Disease Control and Prevention
2017	Hainan province	Wuzhishan	Male	31~40	Li	Farmer	Junior High School	0	0	0	0	0	0	0	0	0	Dry Season	Wuzhishan City Center for Disease Control and Prevention
2017	Hainan province	Wuzhishan	Female	61~70	Li	Farmer	semiliterate	0	0	0	0	0	0	0	0	0	Dry Season	Wuzhishan City Center for Disease Control and Prevention
2017	Hainan province	Wuzhishan	Female	21~30	Li	Farmer	Junior High School	0	0	0	0	0	0	0	0	0	Dry Season	Wuzhishan City Center for Disease Control and Prevention
2017	Hainan province	Wuzhishan	Male	3~10	Li	Nursery children	Preschooler	0	0	0	0	0	0	0	Negative	0	Dry Season	Wuzhishan City Center for Disease Control and Prevention
2017	Hainan province	Wuzhishan	Female	3~10	Li	Student	Primary school	0	0	0	0	0	0	0	Negative	0	Dry Season	Wuzhishan City Center for Disease Control and Prevention
2017	Hainan province	Wuzhishan	Female	3~10	Li	Student	Primary school	0	0	0	0	0	0	0	Negative	0	Dry Season	Wuzhishan City Center for Disease Control and Prevention
2017	Hainan province	Wuzhishan	Female	31~40	Li	Farmer	High school/secondary school	0	0	0	0	0	0	0	0	0	Dry Season	Wuzhishan City Center for Disease Control and Prevention
2017	Hainan province	Wuzhishan	Male	3~10	Li	Nursery children	Preschooler	0	0	0	0	0	0	0	Negative	0	Dry Season	Wuzhishan City Center for Disease Control and Prevention
2017	Hainan province	Wuzhishan	Male	41~50	Li	Farmer	Primary school	0	0	0	0	0	0	0	0	0	Dry Season	Wuzhishan City Center for Disease Control and Prevention
2017	Hainan province	Wuzhishan	Female	21~30	Li	Farmer	High school/secondary school	0	0	0	0	0	0	0	0	0	Dry Season	Wuzhishan City Center for Disease Control and Prevention
2017	Hainan province	Wuzhishan	Male	3~10	Li	Nursery children	Preschooler	0	0	0	0	0	0	0	Negative	0	Dry Season	Wuzhishan City Center for Disease Control and Prevention
2017	Hainan province	Wuzhishan	Female	31~40	Li	Farmer	Junior High School	0	0	0	0	0	0	0	0	0	Dry Season	Wuzhishan City Center for Disease Control and Prevention
2017	Hainan province	Wuzhishan	Female	51~60	Li	Farmer	Primary school	6	0	0	0	0	0	0	0	6	Dry Season	Wuzhishan City Center for Disease Control and Prevention
2017	Hainan province	Wuzhishan	Male	61~70	Li	Farmer	Primary school	7	0	0	0	0	0	0	0	7	Dry Season	Wuzhishan City Center for Disease Control and Prevention
2017	Hainan province	Wuzhishan	Female	31~40	Li	Farmer	Junior High School	0	0	0	0	0	0	0	0	0	Dry Season	Wuzhishan City Center for Disease Control and Prevention
2017	Hainan province	Wuzhishan	Male	31~40	Li	Farmer	Junior High School	0	0	0	0	0	0	0	0	0	Dry Season	Wuzhishan City Center for Disease Control and Prevention
2017	Hainan province	Wuzhishan	Male	71~	Li	Farmer	Primary school	0	0	0	0	0	0	0	0	0	Dry Season	Wuzhishan City Center for Disease Control and Prevention
2017	Hainan province	Wuzhishan	Female	71~	Li	Farmer	semiliterate	0	0	0	0	0	0	0	0	0	Dry Season	Wuzhishan City Center for Disease Control and Prevention
2017	Hainan province	Wuzhishan	Female	21~30	Li	Farmer	High school/secondary school	0	0	0	0	0	0	0	0	0	Dry Season	Wuzhishan City Center for Disease Control and Prevention
2017	Hainan province	Wuzhishan	Female	51~60	Li	Farmer	Primary school	2	0	0	0	0	0	0	0	2	Dry Season	Wuzhishan City Center for Disease Control and Prevention
2017	Hainan province	Wuzhishan	Male	41~50	Li	Farmer	Primary school	1	0	0	0	0	0	0	0	1	Dry Season	Wuzhishan City Center for Disease Control and Prevention
2017	Hainan province	Wuzhishan	Male	31~40	Li	Farmer	Junior High School	11	0	0	0	0	0	0	0	11	Dry Season	Wuzhishan City Center for Disease Control and Prevention
2017	Hainan province	Wuzhishan	Female	51~60	Li	Farmer	semiliterate	0	0	0	0	0	0	0	0	0	Dry Season	Wuzhishan City Center for Disease Control and Prevention
2017	Hainan province	Wuzhishan	Female	61~70	Li	Farmer	semiliterate	3	0	0	0	0	0	0	0	3	Dry Season	Wuzhishan City Center for Disease Control and Prevention
2017	Hainan province	Wuzhishan	Female	31~40	Li	Farmer	Junior High School	5	0	0	0	0	0	0	0	5	Dry Season	Wuzhishan City Center for Disease Control and Prevention
2017	Hainan province	Wuzhishan	Female	41~50	Li	Farmer	Junior High School	0	0	0	0	0	0	0	0	0	Dry Season	Wuzhishan City Center for Disease Control and Prevention
2017	Hainan province	Wuzhishan	Female	31~40	Li	Farmer	Junior High School	19	0	0	0	0	0	0	0	19	Dry Season	Wuzhishan City Center for Disease Control and Prevention
2017	Hainan province	Wuzhishan	Male	31~40	Li	Farmer	Junior High School	0	0	0	0	0	0	0	0	0	Dry Season	Wuzhishan City Center for Disease Control and Prevention
2017	Hainan province	Wuzhishan	Male	3~10	Li	Student	Primary school	0	0	0	0	0	0	0	Negative	0	Dry Season	Wuzhishan City Center for Disease Control and Prevention
2017	Hainan province	Wuzhishan	Male	31~40	Li	Farmer	Junior High School	0	0	0	0	0	0	0	0	0	Dry Season	Wuzhishan City Center for Disease Control and Prevention
2017	Hainan province	Wuzhishan	Female	31~40	Li	Farmer	Junior High School	14	0	0	0	0	0	0	0	14	Dry Season	Wuzhishan City Center for Disease Control and Prevention
2017	Hainan province	Wuzhishan	Female	3~10	Li	Student	Primary school	0	0	0	0	0	0	0	Negative	0	Dry Season	Wuzhishan City Center for Disease Control and Prevention
2017	Hainan province	Wuzhishan	Male	3~10	Li	Nursery children	Preschooler	13	0	0	0	0	0	0	Negative	13	Dry Season	Wuzhishan City Center for Disease Control and Prevention
2017	Hainan province	Wuzhishan	Male	61~70	Li	Farmer	Primary school	17	0	0	0	0	0	0	0	17	Dry Season	Wuzhishan City Center for Disease Control and Prevention
2017	Hainan province	Wuzhishan	Male	71~	Li	Farmer	Primary school	0	0	0	0	0	0	0	0	0	Dry Season	Wuzhishan City Center for Disease Control and Prevention
2017	Hainan province	Wuzhishan	Female	61~70	Li	Farmer	Primary school	0	0	0	0	0	0	0	0	0	Dry Season	Wuzhishan City Center for Disease Control and Prevention
2017	Hainan province	Wuzhishan	Female	41~50	Li	Farmer	Junior High School	0	0	0	0	0	0	0	0	0	Dry Season	Wuzhishan City Center for Disease Control and Prevention
2017	Hainan province	Wuzhishan	Male	31~40	Li	Farmer	Junior High School	12	0	0	0	0	0	0	0	12	Dry Season	Wuzhishan City Center for Disease Control and Prevention
2017	Hainan province	Wuzhishan	Female	31~40	Li	Farmer	Junior High School	18	0	0	0	0	0	0	0	18	Dry Season	Wuzhishan City Center for Disease Control and Prevention
2017	Hainan province	Wuzhishan	Male	11~20	Li	Student	Primary school	235	0	0	0	0	0	0	0	235	Dry Season	Wuzhishan City Center for Disease Control and Prevention
2017	Hainan province	Wuzhishan	Male	11~20	Li	Student	Primary school	17	0	0	0	0	0	0	0	17	Dry Season	Wuzhishan City Center for Disease Control and Prevention
2017	Hainan province	Wuzhishan	Female	41~50	Li	Farmer	Junior High School	0	0	0	0	0	0	0	0	0	Dry Season	Wuzhishan City Center for Disease Control and Prevention
2017	Hainan province	Wuzhishan	Male	41~50	Li	Farmer	High school/secondary school	0	0	0	0	0	0	0	0	0	Dry Season	Wuzhishan City Center for Disease Control and Prevention
2017	Hainan province	Wuzhishan	Female	41~50	Li	Farmer	Junior High School	0	0	0	0	0	0	0	0	0	Dry Season	Wuzhishan City Center for Disease Control and Prevention
2017	Hainan province	Wuzhishan	Male	11~20	Han	Student	Primary school	0	0	0	0	0	0	0	0	0	Dry Season	Wuzhishan City Center for Disease Control and Prevention
2017	Hainan province	Wuzhishan	Female	71~	Li	Farmer	semiliterate	0	0	0	0	0	0	0	0	0	Dry Season	Wuzhishan City Center for Disease Control and Prevention
2017	Hainan province	Wuzhishan	Male	61~70	Li	Farmer	Primary school	156	0	0	0	0	0	0	0	156	Dry Season	Wuzhishan City Center for Disease Control and Prevention
2017	Hainan province	Wuzhishan	Female	61~70	Li	Farmer	Primary school	3	0	0	0	0	0	0	0	3	Dry Season	Wuzhishan City Center for Disease Control and Prevention
2017	Hainan province	Wuzhishan	Male	41~50	Li	Farmer	Junior High School	0	0	0	0	0	0	0	0	0	Dry Season	Wuzhishan City Center for Disease Control and Prevention
2017	Hainan province	Wuzhishan	Male	41~50	Li	Farmer	Junior High School	0	0	0	0	0	0	0	0	0	Dry Season	Wuzhishan City Center for Disease Control and Prevention
2017	Hainan province	Wuzhishan	Male	21~30	Li	Farmer	Junior High School	0	0	0	0	0	0	0	0	0	Dry Season	Wuzhishan City Center for Disease Control and Prevention
2017	Hainan province	Wuzhishan	Male	21~30	Li	Farmer	Junior High School	0	0	0	0	0	0	0	0	0	Dry Season	Wuzhishan City Center for Disease Control and Prevention
2017	Hainan province	Wuzhishan	Female	3~10	Li	Nursery children	Preschooler	0	0	0	0	0	0	0	Negative	0	Dry Season	Wuzhishan City Center for Disease Control and Prevention
2017	Hainan province	Wuzhishan	Female	41~50	Li	Farmer	Primary school	0	0	0	0	0	0	0	0	0	Dry Season	Wuzhishan City Center for Disease Control and Prevention
2017	Hainan province	Wuzhishan	Male	51~60	Li	Farmer	Junior High School	0	0	0	0	0	0	0	0	0	Dry Season	Wuzhishan City Center for Disease Control and Prevention
2017	Hainan province	Wuzhishan	Female	41~50	Li	Farmer	Primary school	0	0	0	0	0	0	0	0	0	Dry Season	Wuzhishan City Center for Disease Control and Prevention
2017	Hainan province	Wuzhishan	Male	51~60	Li	Farmer	Junior High School	0	0	0	0	0	0	0	0	0	Dry Season	Wuzhishan City Center for Disease Control and Prevention
2017	Hainan province	Wuzhishan	Male	41~50	Li	Farmer	Junior High School	5	0	0	0	0	0	0	0	5	Dry Season	Wuzhishan City Center for Disease Control and Prevention
2017	Hainan province	Wuzhishan	Male	21~30	Li	Farmer	Junior High School	0	0	0	0	0	0	0	0	0	Dry Season	Wuzhishan City Center for Disease Control and Prevention
2017	Hainan province	Wuzhishan	Male	41~50	Li	Farmer	Junior High School	0	0	0	0	0	0	0	0	0	Dry Season	Wuzhishan City Center for Disease Control and Prevention
2017	Hainan province	Wuzhishan	Female	41~50	Li	Farmer	Junior High School	0	0	0	0	0	0	0	0	0	Dry Season	Wuzhishan City Center for Disease Control and Prevention
2017	Hainan province	Wuzhishan	Male	31~40	Li	Farmer	Junior High School	0	0	0	0	0	0	0	0	0	Dry Season	Wuzhishan City Center for Disease Control and Prevention
2017	Hainan province	Wuzhishan	Female	41~50	Li	Farmer	Primary school	0	0	0	0	0	0	0	0	0	Dry Season	Wuzhishan City Center for Disease Control and Prevention
2017	Hainan province	Wuzhishan	Male	51~60	Li	Farmer	Junior High School	0	0	0	0	0	0	0	0	0	Dry Season	Wuzhishan City Center for Disease Control and Prevention
2017	Hainan province	Wuzhishan	Female	31~40	Li	Farmer	Junior High School	0	0	0	0	0	0	0	0	0	Dry Season	Wuzhishan City Center for Disease Control and Prevention
2017	Hainan province	Wuzhishan	Male	31~40	Li	Farmer	Junior High School	0	0	0	0	0	0	0	0	0	Dry Season	Wuzhishan City Center for Disease Control and Prevention
2017	Hainan province	Wuzhishan	Female	3~10	Li	Student	Primary school	0	0	0	0	0	0	0	Positive	0	Dry Season	Wuzhishan City Center for Disease Control and Prevention
2017	Hainan province	Wuzhishan	Female	31~40	Li	Farmer	Junior High School	0	0	0	0	0	0	0	0	0	Dry Season	Wuzhishan City Center for Disease Control and Prevention
2017	Hainan province	Wuzhishan	Male	31~40	Li	Farmer	Junior High School	0	0	0	0	0	0	0	0	0	Dry Season	Wuzhishan City Center for Disease Control and Prevention
2017	Hainan province	Wuzhishan	Male	51~60	Li	Farmer	Junior High School	0	0	0	0	0	0	0	0	0	Dry Season	Wuzhishan City Center for Disease Control and Prevention
2017	Hainan province	Wuzhishan	Female	41~50	Li	Farmer	Junior High School	0	0	0	0	0	0	0	0	0	Dry Season	Wuzhishan City Center for Disease Control and Prevention
2017	Hainan province	Wuzhishan	Male	11~20	Li	Farmer	Junior High School	0	0	0	0	0	0	0	0	0	Dry Season	Wuzhishan City Center for Disease Control and Prevention
2017	Hainan province	Wuzhishan	Male	51~60	Li	Farmer	Junior High School	0	0	0	0	0	0	0	0	0	Dry Season	Wuzhishan City Center for Disease Control and Prevention
2017	Hainan province	Wuzhishan	Female	51~60	Li	Farmer	Primary school	0	0	0	0	0	0	0	0	0	Dry Season	Wuzhishan City Center for Disease Control and Prevention
2017	Hainan province	Wuzhishan	Male	41~50	Li	Farmer	Junior High School	0	0	0	0	0	0	0	0	0	Dry Season	Wuzhishan City Center for Disease Control and Prevention
2017	Hainan province	Wuzhishan	Female	41~50	Li	Farmer	Junior High School	0	0	0	0	0	0	0	0	0	Dry Season	Wuzhishan City Center for Disease Control and Prevention
2017	Hainan province	Wuzhishan	Female	3~10	Li	Student	Primary school	0	0	0	0	0	0	0	Negative	0	Dry Season	Wuzhishan City Center for Disease Control and Prevention
2017	Hainan province	Wuzhishan	Male	31~40	Li	Farmer	Junior High School	0	0	0	0	0	0	0	0	0	Dry Season	Wuzhishan City Center for Disease Control and Prevention
2017	Hainan province	Wuzhishan	Female	41~50	Li	Farmer	Junior High School	0	0	0	0	0	0	0	0	0	Dry Season	Wuzhishan City Center for Disease Control and Prevention
2017	Hainan province	Wuzhishan	Male	3~10	Li	Student	Primary school	11	0	0	0	0	0	0	Negative	11	Dry Season	Wuzhishan City Center for Disease Control and Prevention
2017	Hainan province	Wuzhishan	Female	61~70	Li	Farmer	Primary school	42	0	0	0	0	0	0	0	42	Dry Season	Wuzhishan City Center for Disease Control and Prevention
2017	Hainan province	Wuzhishan	Male	31~40	Li	Farmer	Junior High School	0	0	0	0	0	0	0	0	0	Dry Season	Wuzhishan City Center for Disease Control and Prevention
2017	Hainan province	Wuzhishan	Male	31~40	Li	Farmer	Junior High School	0	0	0	0	0	0	0	0	0	Dry Season	Wuzhishan City Center for Disease Control and Prevention
2017	Hainan province	Wuzhishan	Male	3~10	Li	Student	Primary school	0	0	0	0	0	0	0	Negative	0	Dry Season	Wuzhishan City Center for Disease Control and Prevention
2017	Hainan province	Wuzhishan	Female	21~30	Li	Farmer	Junior High School	7	0	0	0	0	0	0	0	7	Dry Season	Wuzhishan City Center for Disease Control and Prevention
2017	Hainan province	Wuzhishan	Female	3~10	Li	Nursery children	Preschooler	0	0	0	0	0	0	0	Negative	0	Dry Season	Wuzhishan City Center for Disease Control and Prevention
2017	Hainan province	Wuzhishan	Male	51~60	Li	Farmer	Junior High School	0	0	0	0	0	0	0	0	0	Dry Season	Wuzhishan City Center for Disease Control and Prevention
2017	Hainan province	Wuzhishan	Male	61~70	Li	Farmer	Junior High School	0	0	0	0	0	0	0	0	0	Dry Season	Wuzhishan City Center for Disease Control and Prevention
2017	Hainan province	Wuzhishan	Male	31~40	Li	Farmer	Junior High School	6	0	0	0	0	0	0	0	6	Dry Season	Wuzhishan City Center for Disease Control and Prevention
2017	Hainan province	Wuzhishan	Male	31~40	Li	Farmer	Junior High School	0	0	0	0	0	0	0	0	0	Dry Season	Wuzhishan City Center for Disease Control and Prevention
2017	Hainan province	Wuzhishan	Male	3~10	Li	Student	Primary school	0	0	0	0	0	0	0	Positive	0	Dry Season	Wuzhishan City Center for Disease Control and Prevention
2017	Hainan province	Wuzhishan	Female	61~70	Li	Farmer	Primary school	0	0	0	0	0	0	0	0	0	Dry Season	Wuzhishan City Center for Disease Control and Prevention
2017	Hainan province	Wuzhishan	Male	41~50	Li	Farmer	Junior High School	0	0	0	0	0	0	0	0	0	Dry Season	Wuzhishan City Center for Disease Control and Prevention
2017	Hainan province	Wuzhishan	Female	41~50	Li	Farmer	Junior High School	0	0	0	0	0	0	0	0	0	Dry Season	Wuzhishan City Center for Disease Control and Prevention
2017	Hainan province	Wuzhishan	Male	21~30	Li	Farmer	Junior High School	0	0	0	0	0	0	0	0	0	Dry Season	Wuzhishan City Center for Disease Control and Prevention
2017	Hainan province	Wuzhishan	Female	21~30	Li	Farmer	Junior High School	6	0	0	0	0	0	0	0	6	Dry Season	Wuzhishan City Center for Disease Control and Prevention
2017	Hainan province	Wuzhishan	Female	11~20	Li	Student	Junior High School	0	0	0	0	0	0	0	0	0	Dry Season	Wuzhishan City Center for Disease Control and Prevention
2017	Hainan province	Wuzhishan	Male	3~10	Li	Student	Primary school	0	0	0	0	0	0	0	Negative	0	Dry Season	Wuzhishan City Center for Disease Control and Prevention
2017	Hainan province	Wuzhishan	Male	21~30	Li	Farmer	High school/secondary school	0	0	0	0	0	0	0	0	0	Dry Season	Wuzhishan City Center for Disease Control and Prevention
2017	Hainan province	Wuzhishan	Female	3~10	Li	Nursery children	Preschooler	0	0	0	0	0	0	0	Negative	0	Dry Season	Wuzhishan City Center for Disease Control and Prevention
2017	Hainan province	Wuzhishan	Male	41~50	Li	Farmer	Junior High School	0	0	0	0	0	0	0	0	0	Dry Season	Wuzhishan City Center for Disease Control and Prevention
2017	Hainan province	Wuzhishan	Female	41~50	Li	Farmer	Junior High School	0	0	0	0	0	0	0	0	0	Dry Season	Wuzhishan City Center for Disease Control and Prevention
2017	Hainan province	Wuzhishan	Male	61~70	Li	Farmer	Primary school	0	0	0	0	0	0	0	0	0	Dry Season	Wuzhishan City Center for Disease Control and Prevention
2017	Hainan province	Wuzhishan	Female	61~70	Li	Farmer	Primary school	3	0	0	0	0	0	0	0	3	Dry Season	Wuzhishan City Center for Disease Control and Prevention
2017	Hainan province	Wuzhishan	Male	41~50	Li	Farmer	Junior High School	0	0	0	0	0	0	0	0	0	Dry Season	Wuzhishan City Center for Disease Control and Prevention
2017	Hainan province	Wuzhishan	Male	31~40	Li	Farmer	Junior High School	10	0	0	0	0	0	0	0	10	Dry Season	Wuzhishan City Center for Disease Control and Prevention
2017	Hainan province	Wuzhishan	Male	31~40	Li	Farmer	Junior High School	0	0	0	0	0	0	0	0	0	Dry Season	Wuzhishan City Center for Disease Control and Prevention
2017	Hainan province	Wuzhishan	Male	41~50	Li	Farmer	Junior High School	0	0	0	0	0	0	0	0	0	Dry Season	Wuzhishan City Center for Disease Control and Prevention
2017	Hainan province	Wuzhishan	Female	41~50	Li	Farmer	Junior High School	0	0	0	0	0	0	0	0	0	Dry Season	Wuzhishan City Center for Disease Control and Prevention
2017	Hainan province	Wuzhishan	Male	41~50	Li	Farmer	Junior High School	0	0	0	0	0	0	0	0	0	Dry Season	Wuzhishan City Center for Disease Control and Prevention
2017	Hainan province	Wuzhishan	Female	41~50	Li	Farmer	Junior High School	0	0	0	0	0	0	0	0	0	Dry Season	Wuzhishan City Center for Disease Control and Prevention
2017	Hainan province	Wuzhishan	Female	51~60	Li	Farmer	Primary school	0	0	0	0	0	0	0	0	0	Dry Season	Wuzhishan City Center for Disease Control and Prevention
2017	Hainan province	Wuzhishan	Male	41~50	Li	Farmer	High school/secondary school	0	0	0	0	0	0	0	0	0	Dry Season	Wuzhishan City Center for Disease Control and Prevention
2017	Hainan province	Wuzhishan	Female	41~50	Li	Farmer	High school/secondary school	0	0	0	0	0	0	0	0	0	Dry Season	Wuzhishan City Center for Disease Control and Prevention
2017	Hainan province	Wuzhishan	Female	11~20	Li	Student	Primary school	0	0	0	0	0	0	0	0	0	Dry Season	Wuzhishan City Center for Disease Control and Prevention
2017	Hainan province	Wuzhishan	Male	11~20	Li	Student	Primary school	0	0	0	0	0	0	0	0	0	Dry Season	Wuzhishan City Center for Disease Control and Prevention
2017	Hainan province	Wuzhishan	Male	3~10	Li	Student	Primary school	0	0	0	0	0	0	0	Negative	0	Dry Season	Wuzhishan City Center for Disease Control and Prevention
2017	Hainan province	Wuzhishan	Male	41~50	Li	Farmer	Junior High School	0	0	0	0	0	0	0	0	0	Dry Season	Wuzhishan City Center for Disease Control and Prevention
2017	Hainan province	Wuzhishan	Female	41~50	Li	Farmer	Junior High School	0	0	0	0	0	0	0	0	0	Dry Season	Wuzhishan City Center for Disease Control and Prevention
2017	Hainan province	Wuzhishan	Male	51~60	Li	Farmer	Junior High School	0	0	0	0	0	0	0	0	0	Dry Season	Wuzhishan City Center for Disease Control and Prevention
2017	Hainan province	Wuzhishan	Male	51~60	Li	Farmer	Junior High School	4	0	0	0	0	0	0	0	4	Dry Season	Wuzhishan City Center for Disease Control and Prevention
2017	Hainan province	Wuzhishan	Male	31~40	Li	Farmer	College and above	0	0	0	0	0	0	0	0	0	Dry Season	Wuzhishan City Center for Disease Control and Prevention
2017	Hainan province	Wuzhishan	Female	61~70	Li	Farmer	Primary school	9	0	0	0	0	0	0	0	9	Dry Season	Wuzhishan City Center for Disease Control and Prevention
2017	Hainan province	Wuzhishan	Male	41~50	Li	Farmer	Junior High School	3	0	0	0	0	0	0	0	3	Dry Season	Wuzhishan City Center for Disease Control and Prevention
2017	Hainan province	Wuzhishan	Female	41~50	Li	Farmer	Junior High School	8	0	0	0	0	0	0	0	8	Dry Season	Wuzhishan City Center for Disease Control and Prevention
2017	Hainan province	Wuzhishan	Male	61~70	Li	Farmer	Primary school	0	0	0	0	0	0	0	0	0	Dry Season	Wuzhishan City Center for Disease Control and Prevention
2017	Hainan province	Wuzhishan	Female	61~70	Li	Farmer	Primary school	31	0	0	0	0	0	0	0	31	Dry Season	Wuzhishan City Center for Disease Control and Prevention
2017	Hainan province	Wuzhishan	Female	41~50	Li	Farmer	Junior High School	0	0	0	0	0	0	0	0	0	Dry Season	Wuzhishan City Center for Disease Control and Prevention
2017	Hainan province	Wuzhishan	Female	11~20	Li	Student	Junior High School	0	0	0	0	0	0	0	0	0	Dry Season	Wuzhishan City Center for Disease Control and Prevention
2017	Hainan province	Wuzhishan	Female	11~20	Li	Student	Primary school	0	0	0	0	0	0	0	0	0	Dry Season	Wuzhishan City Center for Disease Control and Prevention
2017	Hainan province	Wuzhishan	Female	11~20	Li	Student	Primary school	0	0	0	0	0	0	0	0	0	Dry Season	Wuzhishan City Center for Disease Control and Prevention
2017	Hainan province	Wuzhishan	Male	61~70	Li	Farmer	Junior High School	4	0	0	0	0	0	0	0	4	Dry Season	Wuzhishan City Center for Disease Control and Prevention
2017	Hainan province	Wuzhishan	Female	51~60	Li	Farmer	Primary school	0	0	0	0	0	0	0	0	0	Dry Season	Wuzhishan City Center for Disease Control and Prevention
2017	Hainan province	Wuzhishan	Male	61~70	Li	Farmer	Junior High School	0	0	0	0	0	0	0	0	0	Dry Season	Wuzhishan City Center for Disease Control and Prevention
2017	Hainan province	Wuzhishan	Male	51~60	Li	Farmer	Junior High School	2	0	0	0	0	0	0	0	2	Dry Season	Wuzhishan City Center for Disease Control and Prevention
2017	Hainan province	Wuzhishan	Female	51~60	Li	Farmer	Primary school	0	0	0	0	0	0	0	0	0	Dry Season	Wuzhishan City Center for Disease Control and Prevention
2017	Hainan province	Wuzhishan	Male	21~30	Li	Farmer	Junior High School	0	0	0	0	0	0	0	0	0	Dry Season	Wuzhishan City Center for Disease Control and Prevention
2017	Hainan province	Wuzhishan	Male	3~10	Li	Student	Primary school	0	0	0	0	0	0	0	Negative	0	Dry Season	Wuzhishan City Center for Disease Control and Prevention
2017	Hainan province	Wuzhishan	Female	71~	Li	Farmer	semiliterate	2	0	0	0	0	0	0	0	2	Dry Season	Wuzhishan City Center for Disease Control and Prevention
2017	Hainan province	Wuzhishan	Male	41~50	Li	Farmer	Junior High School	0	0	0	0	0	0	0	0	0	Dry Season	Wuzhishan City Center for Disease Control and Prevention
2017	Hainan province	Wuzhishan	Male	41~50	Li	Farmer	High school/secondary school	0	0	0	0	0	0	0	0	0	Dry Season	Wuzhishan City Center for Disease Control and Prevention
2017	Hainan province	Wuzhishan	Male	3~10	Li	Nursery children	Preschooler	0	0	0	0	0	0	0	Negative	0	Dry Season	Wuzhishan City Center for Disease Control and Prevention
2017	Hainan province	Wuzhishan	Female	31~40	Li	Farmer	Junior High School	0	0	0	0	0	0	0	0	0	Dry Season	Wuzhishan City Center for Disease Control and Prevention
2017	Hainan province	Wuzhishan	Male	31~40	Li	Farmer	Junior High School	0	0	0	0	0	0	0	0	0	Dry Season	Wuzhishan City Center for Disease Control and Prevention
2017	Hainan province	Wuzhishan	Female	31~40	Li	Farmer	Junior High School	0	0	0	0	0	0	0	0	0	Dry Season	Wuzhishan City Center for Disease Control and Prevention
2017	Hainan province	Wuzhishan	Female	11~20	Li	Student	Primary school	0	0	0	0	0	0	0	0	0	Dry Season	Wuzhishan City Center for Disease Control and Prevention
2017	Hainan province	Wuzhishan	Female	11~20	Li	Student	Primary school	0	0	0	0	0	0	0	0	0	Dry Season	Wuzhishan City Center for Disease Control and Prevention
2017	Hainan province	Wuzhishan	Male	41~50	Li	Farmer	Junior High School	0	0	0	0	0	0	0	0	0	Dry Season	Wuzhishan City Center for Disease Control and Prevention
2017	Hainan province	Wuzhishan	Male	11~20	Li	Farmer	High school/secondary school	0	0	0	0	0	0	0	0	0	Dry Season	Wuzhishan City Center for Disease Control and Prevention
2017	Hainan province	Wuzhishan	Male	3~10	Li	Student	Primary school	0	0	0	0	0	0	0	Negative	0	Dry Season	Wuzhishan City Center for Disease Control and Prevention
2017	Hainan province	Wuzhishan	Female	61~70	Li	Farmer	Primary school	9	0	0	0	0	0	0	0	9	Dry Season	Wuzhishan City Center for Disease Control and Prevention
2017	Hainan province	Wuzhishan	Male	61~70	Li	Farmer	Primary school	16	0	0	0	0	0	0	0	16	Dry Season	Wuzhishan City Center for Disease Control and Prevention
2017	Hainan province	Wuzhishan	Female	61~70	Li	Farmer	Primary school	8	0	0	0	0	0	0	0	8	Dry Season	Wuzhishan City Center for Disease Control and Prevention
2017	Hainan province	Wuzhishan	Male	41~50	Li	Farmer	High school/secondary school	0	0	0	0	0	0	0	0	0	Dry Season	Wuzhishan City Center for Disease Control and Prevention
2017	Hainan province	Wuzhishan	Female	41~50	Li	Farmer	High school/secondary school	0	0	0	0	0	0	0	0	0	Dry Season	Wuzhishan City Center for Disease Control and Prevention
2017	Hainan province	Wuzhishan	Male	41~50	Li	Farmer	Junior High School	0	0	0	0	0	0	0	0	0	Dry Season	Wuzhishan City Center for Disease Control and Prevention
2017	Hainan province	Wuzhishan	Male	51~60	Li	Farmer	Junior High School	6	0	0	0	0	0	0	0	6	Dry Season	Wuzhishan City Center for Disease Control and Prevention
2017	Hainan province	Wuzhishan	Female	41~50	Li	Farmer	Junior High School	2	0	0	0	0	0	0	0	2	Dry Season	Wuzhishan City Center for Disease Control and Prevention
2017	Hainan province	Wuzhishan	Male	41~50	Li	Farmer	High school/secondary school	0	0	0	0	0	0	0	0	0	Dry Season	Wuzhishan City Center for Disease Control and Prevention
2017	Hainan province	Wuzhishan	Female	41~50	Li	Farmer	High school/secondary school	0	0	0	0	0	0	0	0	0	Dry Season	Wuzhishan City Center for Disease Control and Prevention
2017	Hainan province	Wuzhishan	Male	51~60	Li	Farmer	High school/secondary school	8	0	0	0	0	0	0	0	8	Dry Season	Wuzhishan City Center for Disease Control and Prevention
2017	Hainan province	Wuzhishan	Female	51~60	Li	Farmer	Junior High School	0	0	0	0	0	0	0	0	0	Dry Season	Wuzhishan City Center for Disease Control and Prevention
2017	Hainan province	Wuzhishan	Female	51~60	Li	Farmer	Junior High School	0	0	0	0	0	0	0	0	0	Dry Season	Wuzhishan City Center for Disease Control and Prevention
2017	Hainan province	Wuzhishan	Female	31~40	Li	Farmer	Junior High School	0	0	0	0	0	0	0	0	0	Dry Season	Wuzhishan City Center for Disease Control and Prevention
2017	Hainan province	Wuzhishan	Male	3~10	Li	Student	Primary school	0	0	0	0	0	0	0	Negative	0	Dry Season	Wuzhishan City Center for Disease Control and Prevention
2017	Hainan province	Wuzhishan	Female	11~20	Li	Student	Junior High School	0	0	0	0	0	0	0	0	0	Dry Season	Wuzhishan City Center for Disease Control and Prevention
2017	Hainan province	Wuzhishan	Male	41~50	Li	Farmer	Junior High School	0	0	0	0	0	0	0	0	0	Dry Season	Wuzhishan City Center for Disease Control and Prevention
2017	Hainan province	Wuzhishan	Female	11~20	Li	Student	Primary school	0	0	0	0	0	0	0	0	0	Dry Season	Wuzhishan City Center for Disease Control and Prevention
2017	Hainan province	Wuzhishan	Male	41~50	Li	Farmer	Junior High School	0	0	0	0	0	0	0	0	0	Dry Season	Wuzhishan City Center for Disease Control and Prevention
2017	Hainan province	Wuzhishan	Female	31~40	Li	Farmer	Junior High School	8	0	0	0	0	0	0	0	8	Dry Season	Wuzhishan City Center for Disease Control and Prevention
2017	Hainan province	Wuzhishan	Female	11~20	Li	Student	Primary school	0	0	0	0	0	0	0	0	0	Dry Season	Wuzhishan City Center for Disease Control and Prevention
2017	Hainan province	Wuzhishan	Female	31~40	Li	Farmer	Junior High School	0	0	0	0	0	0	0	0	0	Dry Season	Wuzhishan City Center for Disease Control and Prevention
2017	Hainan province	Wuzhishan	Male	3~10	Li	Student	Primary school	0	0	0	0	0	0	0	Negative	0	Dry Season	Wuzhishan City Center for Disease Control and Prevention
2017	Hainan province	Wuzhishan	Female	21~30	Li	Farmer	Junior High School	0	0	0	0	0	0	0	0	0	Dry Season	Wuzhishan City Center for Disease Control and Prevention
2017	Hainan province	Wuzhishan	Male	21~30	Li	Farmer	Junior High School	0	0	0	0	0	0	0	0	0	Dry Season	Wuzhishan City Center for Disease Control and Prevention
2017	Hainan province	Wuzhishan	Female	21~30	Li	Farmer	Junior High School	0	0	0	0	0	0	0	0	0	Dry Season	Wuzhishan City Center for Disease Control and Prevention
2017	Hainan province	Wuzhishan	Male	31~40	Li	Farmer	Junior High School	0	0	0	0	0	0	0	0	0	Dry Season	Wuzhishan City Center for Disease Control and Prevention
2017	Hainan province	Wuzhishan	Male	3~10	Li	Nursery children	Preschooler	0	0	0	0	0	0	0	Negative	0	Dry Season	Wuzhishan City Center for Disease Control and Prevention
2017	Hainan province	Wuzhishan	Female	31~40	Li	Farmer	Junior High School	0	0	0	0	0	0	0	0	0	Dry Season	Wuzhishan City Center for Disease Control and Prevention
2017	Hainan province	Wuzhishan	Male	31~40	Li	Farmer	Junior High School	0	0	0	0	0	0	0	0	0	Dry Season	Wuzhishan City Center for Disease Control and Prevention
2017	Hainan province	Wuzhishan	Male	51~60	Li	Migrant Worke	Junior High School	0	0	0	0	0	0	0	0	0	Dry Season	Wuzhishan City Center for Disease Control and Prevention
2017	Hainan province	Wuzhishan	Female	51~60	Li	Farmer	Primary school	0	0	0	0	0	0	0	0	0	Dry Season	Wuzhishan City Center for Disease Control and Prevention
2017	Hainan province	Wuzhishan	Male	51~60	Li	Farmer	Junior High School	0	0	0	0	0	0	0	0	0	Dry Season	Wuzhishan City Center for Disease Control and Prevention
2017	Hainan province	Wuzhishan	Female	51~60	Li	Farmer	Junior High School	0	0	0	0	0	0	0	0	0	Dry Season	Wuzhishan City Center for Disease Control and Prevention
2017	Hainan province	Wuzhishan	Female	3~10	Li	Student	Primary school	0	0	0	0	0	0	0	Positive	0	Dry Season	Wuzhishan City Center for Disease Control and Prevention
2017	Hainan province	Wuzhishan	Female	41~50	Li	Farmer	Junior High School	0	0	0	0	0	0	0	0	0	Dry Season	Wuzhishan City Center for Disease Control and Prevention
2017	Hainan province	Wuzhishan	Female	11~20	Li	Student	Primary school	0	0	0	0	0	0	0	0	0	Dry Season	Wuzhishan City Center for Disease Control and Prevention
2017	Hainan province	Wuzhishan	Male	11~20	Li	Student	Primary school	0	0	0	0	0	0	0	0	0	Dry Season	Wuzhishan City Center for Disease Control and Prevention
2017	Hainan province	Wuzhishan	Male	41~50	Li	Farmer	Junior High School	0	0	0	0	0	0	0	0	0	Dry Season	Wuzhishan City Center for Disease Control and Prevention
2017	Hainan province	Wuzhishan	Female	41~50	Li	Farmer	Junior High School	0	0	0	0	0	0	0	0	0	Dry Season	Wuzhishan City Center for Disease Control and Prevention
2017	Hainan province	Wuzhishan	Male	51~60	Li	Farmer	Junior High School	0	0	0	0	0	0	0	0	0	Dry Season	Wuzhishan City Center for Disease Control and Prevention
2017	Hainan province	Wuzhishan	Female	51~60	Li	Farmer	Junior High School	0	0	0	0	0	0	0	0	0	Dry Season	Wuzhishan City Center for Disease Control and Prevention
2017	Hainan province	Wuzhishan	Male	51~60	Li	Farmer	Junior High School	0	0	0	0	0	0	0	0	0	Dry Season	Wuzhishan City Center for Disease Control and Prevention
2017	Hainan province	Wuzhishan	Female	51~60	Li	Farmer	Junior High School	0	0	0	0	0	0	0	0	0	Dry Season	Wuzhishan City Center for Disease Control and Prevention
2017	Hainan province	Wuzhishan	Female	61~70	Li	Farmer	Primary school	0	0	0	0	0	0	0	0	0	Dry Season	Wuzhishan City Center for Disease Control and Prevention
2017	Hainan province	Wuzhishan	Male	31~40	Li	Farmer	Junior High School	0	0	0	0	0	0	0	0	0	Dry Season	Wuzhishan City Center for Disease Control and Prevention
2017	Hainan province	Wuzhishan	Male	41~50	Li	Farmer	Junior High School	2	0	0	0	0	0	0	0	2	Dry Season	Wuzhishan City Center for Disease Control and Prevention
2017	Hainan province	Wuzhishan	Female	31~40	Li	Farmer	Junior High School	0	0	0	0	0	0	0	0	0	Dry Season	Wuzhishan City Center for Disease Control and Prevention
2017	Hainan province	Wuzhishan	Female	11~20	Li	Student	Junior High School	0	0	0	0	0	0	0	0	0	Dry Season	Wuzhishan City Center for Disease Control and Prevention
2017	Hainan province	Wuzhishan	Female	11~20	Li	Student	Primary school	0	0	0	0	0	0	0	0	0	Dry Season	Wuzhishan City Center for Disease Control and Prevention
2017	Hainan province	Wuzhishan	Male	41~50	Li	Farmer	Junior High School	0	0	0	0	0	0	0	0	0	Dry Season	Wuzhishan City Center for Disease Control and Prevention
2017	Hainan province	Wuzhishan	Male	31~40	Li	Farmer	High school/secondary school	0	0	0	0	0	0	0	0	0	Dry Season	Wuzhishan City Center for Disease Control and Prevention
2017	Hainan province	Wuzhishan	Female	21~30	Li	Farmer	Junior High School	0	0	0	0	0	0	0	0	0	Dry Season	Wuzhishan City Center for Disease Control and Prevention
2017	Hainan province	Wuzhishan	Female	21~30	Li	Farmer	Junior High School	0	0	0	0	0	0	0	0	0	Dry Season	Wuzhishan City Center for Disease Control and Prevention
2017	Hainan province	Wuzhishan	Male	41~50	Li	Farmer	Junior High School	13	0	0	0	0	0	0	0	13	Dry Season	Wuzhishan City Center for Disease Control and Prevention
2017	Hainan province	Wuzhishan	Female	51~60	Han	Educator	College and above	0	0	0	0	0	0	0	0	0	Dry Season	Wuzhishan City Center for Disease Control and Prevention
2017	Hainan province	Wuzhishan	Female	11~20	Li	Student	Primary school	0	0	0	0	0	0	0	0	0	Dry Season	Wuzhishan City Center for Disease Control and Prevention
2017	Hainan province	Wuzhishan	Male	51~60	Li	Farmer	Junior High School	0	0	0	0	0	0	0	0	0	Dry Season	Wuzhishan City Center for Disease Control and Prevention
2017	Hainan province	Wuzhishan	Female	51~60	Li	Farmer	Junior High School	0	0	0	0	0	0	0	0	0	Dry Season	Wuzhishan City Center for Disease Control and Prevention
2017	Hainan province	Wuzhishan	Male	31~40	Li	Farmer	Junior High School	0	0	0	0	0	0	0	0	0	Dry Season	Wuzhishan City Center for Disease Control and Prevention
2017	Hainan province	Wuzhishan	Male	41~50	Li	Farmer	Junior High School	0	0	0	0	0	0	0	0	0	Dry Season	Wuzhishan City Center for Disease Control and Prevention
2017	Hainan province	Wuzhishan	Male	21~30	Li	Farmer	Junior High School	0	0	0	0	0	0	0	0	0	Dry Season	Wuzhishan City Center for Disease Control and Prevention
2017	Hainan province	Wuzhishan	Male	3~10	Li	Student	Primary school	0	0	0	0	0	0	0	Negative	0	Dry Season	Wuzhishan City Center for Disease Control and Prevention
2017	Hainan province	Wuzhishan	Male	31~40	Li	Farmer	Junior High School	0	0	0	0	0	0	0	0	0	Dry Season	Wuzhishan City Center for Disease Control and Prevention
2017	Hainan province	Wuzhishan	Male	31~40	Li	Farmer	Junior High School	0	0	0	0	0	0	0	0	0	Dry Season	Wuzhishan City Center for Disease Control and Prevention
2017	Hainan province	Wuzhishan	Male	71~	Li	Farmer	semiliterate	0	0	0	0	0	0	0	0	0	Dry Season	Wuzhishan City Center for Disease Control and Prevention
2017	Hainan province	Wuzhishan	Female	61~70	Li	Farmer	semiliterate	0	0	0	0	0	0	0	0	0	Dry Season	Wuzhishan City Center for Disease Control and Prevention
2017	Hainan province	Wuzhishan	Male	31~40	Li	Farmer	High school/secondary school	0	0	0	0	0	0	0	0	0	Dry Season	Wuzhishan City Center for Disease Control and Prevention
2017	Hainan province	Wuzhishan	Female	31~40	Li	Farmer	High school/secondary school	0	0	0	0	0	0	0	0	0	Dry Season	Wuzhishan City Center for Disease Control and Prevention
2017	Hainan province	Wuzhishan	Male	51~60	Li	Farmer	Junior High School	3	0	0	0	0	0	0	0	3	Dry Season	Wuzhishan City Center for Disease Control and Prevention
2017	Hainan province	Wuzhishan	Female	51~60	Li	Farmer	Junior High School	0	0	0	0	0	0	0	0	0	Dry Season	Wuzhishan City Center for Disease Control and Prevention
2017	Hainan province	Wuzhishan	Female	71~	Li	Farmer	semiliterate	0	0	0	0	0	0	0	0	0	Dry Season	Wuzhishan City Center for Disease Control and Prevention
2017	Hainan province	Wuzhishan	Female	71~	Li	Farmer	semiliterate	26	0	0	0	0	0	0	0	26	Dry Season	Wuzhishan City Center for Disease Control and Prevention
2017	Hainan province	Wuzhishan	Male	41~50	Li	Farmer	High school/secondary school	0	0	0	0	0	0	0	0	0	Dry Season	Wuzhishan City Center for Disease Control and Prevention
2017	Hainan province	Wuzhishan	Female	41~50	Li	Farmer	Junior High School	0	0	0	0	0	0	0	0	0	Dry Season	Wuzhishan City Center for Disease Control and Prevention
2017	Hainan province	Wuzhishan	Female	41~50	Li	Farmer	Junior High School	0	0	0	0	0	0	0	0	0	Dry Season	Wuzhishan City Center for Disease Control and Prevention
2017	Hainan province	Wuzhishan	Male	51~60	Li	Farmer	High school/secondary school	0	0	0	0	0	0	0	0	0	Dry Season	Wuzhishan City Center for Disease Control and Prevention
2017	Hainan province	Wuzhishan	Male	61~70	Li	Farmer	Junior High School	0	0	0	0	0	0	0	0	0	Dry Season	Wuzhishan City Center for Disease Control and Prevention
2017	Hainan province	Wuzhishan	Female	41~50	Li	Farmer	Junior High School	0	0	0	0	0	0	0	0	0	Dry Season	Wuzhishan City Center for Disease Control and Prevention
2017	Hainan province	Wuzhishan	Male	61~70	Li	Farmer	Primary school	0	0	0	0	0	0	0	0	0	Dry Season	Wuzhishan City Center for Disease Control and Prevention
2017	Hainan province	Wuzhishan	Male	41~50	Li	Farmer	High school/secondary school	4	0	0	0	0	0	0	0	4	Dry Season	Wuzhishan City Center for Disease Control and Prevention
2017	Hainan province	Wuzhishan	Female	31~40	Li	Farmer	High school/secondary school	0	0	0	0	0	0	0	0	0	Dry Season	Wuzhishan City Center for Disease Control and Prevention
2017	Hainan province	Wuzhishan	Female	41~50	Li	Farmer	Junior High School	0	0	0	0	0	0	0	0	0	Dry Season	Wuzhishan City Center for Disease Control and Prevention
2017	Hainan province	Wuzhishan	Male	61~70	Li	Farmer	Primary school	0	0	0	0	0	0	0	0	0	Dry Season	Wuzhishan City Center for Disease Control and Prevention
2017	Hainan province	Wuzhishan	Female	61~70	Li	Farmer	Primary school	0	0	0	0	0	0	0	0	0	Dry Season	Wuzhishan City Center for Disease Control and Prevention
2017	Hainan province	Wuzhishan	Male	71~	Li	Farmer	Primary school	0	0	0	0	0	0	0	0	0	Dry Season	Wuzhishan City Center for Disease Control and Prevention
2017	Hainan province	Wuzhishan	Male	71~	Li	Farmer	Primary school	0	0	0	0	0	0	0	0	0	Dry Season	Wuzhishan City Center for Disease Control and Prevention
2017	Hainan province	Wuzhishan	Female	71~	Li	Farmer	Primary school	0	0	0	0	0	0	0	0	0	Dry Season	Wuzhishan City Center for Disease Control and Prevention
2017	Hainan province	Wuzhishan	Female	61~70	Li	Farmer	Primary school	0	0	0	0	0	0	0	0	0	Dry Season	Wuzhishan City Center for Disease Control and Prevention
2017	Hainan province	Wuzhishan	Male	51~60	Li	Farmer	Junior High School	0	0	0	0	0	0	0	0	0	Dry Season	Wuzhishan City Center for Disease Control and Prevention
2017	Hainan province	Wuzhishan	Male	21~30	Li	Farmer	Junior High School	0	0	0	0	0	0	0	0	0	Dry Season	Wuzhishan City Center for Disease Control and Prevention
2017	Hainan province	Wuzhishan	Male	3~10	Li	Nursery children	Preschooler	0	0	0	0	0	0	0	Negative	0	Dry Season	Wuzhishan City Center for Disease Control and Prevention
2017	Hainan province	Wuzhishan	Male	41~50	Li	Farmer	Junior High School	0	0	0	0	0	0	0	0	0	Dry Season	Wuzhishan City Center for Disease Control and Prevention
2017	Hainan province	Wuzhishan	Male	51~60	Li	Farmer	Junior High School	0	0	0	0	0	0	0	0	0	Dry Season	Wuzhishan City Center for Disease Control and Prevention
2017	Hainan province	Wuzhishan	Female	51~60	Li	Farmer	Junior High School	0	0	0	0	0	0	0	0	0	Dry Season	Wuzhishan City Center for Disease Control and Prevention
2017	Hainan province	Wuzhishan	Male	31~40	Li	Farmer	Junior High School	0	0	0	0	0	0	0	0	0	Dry Season	Wuzhishan City Center for Disease Control and Prevention
2017	Hainan province	Wuzhishan	Female	31~40	Li	Farmer	Junior High School	0	0	0	0	0	0	0	0	0	Dry Season	Wuzhishan City Center for Disease Control and Prevention
2017	Hainan province	Wuzhishan	Male	31~40	Li	Farmer	Junior High School	0	0	0	0	0	0	0	0	0	Dry Season	Wuzhishan City Center for Disease Control and Prevention
2017	Hainan province	Wuzhishan	Female	31~40	Li	Farmer	Junior High School	0	0	0	0	0	0	0	0	0	Dry Season	Wuzhishan City Center for Disease Control and Prevention
2017	Hainan province	Wuzhishan	Male	41~50	Li	Farmer	Junior High School	0	0	0	0	0	0	0	0	0	Dry Season	Wuzhishan City Center for Disease Control and Prevention
2017	Hainan province	Wuzhishan	Male	71~	Li	Farmer	Primary school	0	0	0	0	0	0	0	0	0	Dry Season	Wuzhishan City Center for Disease Control and Prevention
2017	Hainan province	Wuzhishan	Female	71~	Li	Farmer	Primary school	0	0	0	0	0	0	0	0	0	Dry Season	Wuzhishan City Center for Disease Control and Prevention
2017	Hainan province	Wuzhishan	Male	31~40	Li	Farmer	High school/secondary school	0	0	0	0	0	0	0	0	0	Dry Season	Wuzhishan City Center for Disease Control and Prevention
2017	Hainan province	Wuzhishan	Male	51~60	Li	Farmer	Junior High School	0	0	0	0	0	0	0	0	0	Dry Season	Wuzhishan City Center for Disease Control and Prevention
2017	Hainan province	Wuzhishan	Female	41~50	Li	Farmer	Junior High School	0	0	0	0	0	0	0	0	0	Dry Season	Wuzhishan City Center for Disease Control and Prevention
2017	Hainan province	Wuzhishan	Male	71~	Li	Farmer	semiliterate	0	0	0	0	0	0	0	0	0	Dry Season	Wuzhishan City Center for Disease Control and Prevention
2017	Hainan province	Wuzhishan	Female	51~60	Li	Farmer	Junior High School	5	0	0	0	0	0	0	0	5	Dry Season	Wuzhishan City Center for Disease Control and Prevention
2017	Hainan province	Wuzhishan	Male	51~60	Li	Farmer	Junior High School	0	0	0	0	0	0	0	0	0	Dry Season	Wuzhishan City Center for Disease Control and Prevention
2017	Hainan province	Wuzhishan	Male	21~30	Li	Farmer	High school/secondary school	0	0	0	0	0	0	0	0	0	Dry Season	Wuzhishan City Center for Disease Control and Prevention
2017	Hainan province	Wuzhishan	Male	41~50	Li	Farmer	High school/secondary school	0	0	0	0	0	0	0	0	0	Dry Season	Wuzhishan City Center for Disease Control and Prevention
2017	Hainan province	Wuzhishan	Female	41~50	Li	Farmer	Junior High School	0	0	0	0	0	0	0	0	0	Dry Season	Wuzhishan City Center for Disease Control and Prevention
2017	Hainan province	Wuzhishan	Female	3~10	Li	Student	Primary school	0	0	0	0	0	0	0	Negative	0	Dry Season	Wuzhishan City Center for Disease Control and Prevention
2017	Hainan province	Wuzhishan	Male	51~60	Li	Farmer	High school/secondary school	0	0	0	0	0	0	0	0	0	Dry Season	Wuzhishan City Center for Disease Control and Prevention
2017	Hainan province	Wuzhishan	Male	41~50	Li	Farmer	High school/secondary school	0	0	0	0	0	0	0	0	0	Dry Season	Wuzhishan City Center for Disease Control and Prevention
2017	Hainan province	Wuzhishan	Female	41~50	Li	Farmer	High school/secondary school	0	0	0	0	0	0	0	0	0	Dry Season	Wuzhishan City Center for Disease Control and Prevention
2017	Hainan province	Wuzhishan	Female	41~50	Li	Farmer	Junior High School	0	0	0	0	0	0	0	0	0	Dry Season	Wuzhishan City Center for Disease Control and Prevention
2017	Hainan province	Wuzhishan	Male	51~60	Li	Farmer	Junior High School	0	0	0	0	0	0	0	0	0	Dry Season	Wuzhishan City Center for Disease Control and Prevention
2017	Hainan province	Wuzhishan	Female	51~60	Li	Farmer	Junior High School	0	0	0	0	0	0	0	0	0	Dry Season	Wuzhishan City Center for Disease Control and Prevention
2017	Hainan province	Wuzhishan	Female	71~	Li	Farmer	semiliterate	0	0	0	0	0	0	0	0	0	Dry Season	Wuzhishan City Center for Disease Control and Prevention
2017	Hainan province	Wuzhishan	Male	41~50	Li	Farmer	High school/secondary school	0	0	0	0	0	0	0	0	0	Dry Season	Wuzhishan City Center for Disease Control and Prevention
2017	Hainan province	Wuzhishan	Female	41~50	Li	Farmer	High school/secondary school	0	0	0	0	0	0	0	0	0	Dry Season	Wuzhishan City Center for Disease Control and Prevention
2017	Hainan province	Wuzhishan	Female	11~20	Li	Student	Primary school	0	0	0	0	0	0	0	0	0	Dry Season	Wuzhishan City Center for Disease Control and Prevention
2017	Hainan province	Wuzhishan	Female	3~10	Li	Nursery children	Preschooler	2	0	0	0	0	0	0	Negative	2	Dry Season	Wuzhishan City Center for Disease Control and Prevention
2017	Hainan province	Wuzhishan	Male	61~70	Li	Farmer	Primary school	0	0	0	0	0	0	0	0	0	Dry Season	Wuzhishan City Center for Disease Control and Prevention
2017	Hainan province	Wuzhishan	Female	61~70	Li	Farmer	Primary school	0	0	0	0	0	0	0	0	0	Dry Season	Wuzhishan City Center for Disease Control and Prevention
2017	Hainan province	Wuzhishan	Male	31~40	Li	Farmer	Junior High School	0	0	0	0	0	0	0	0	0	Dry Season	Wuzhishan City Center for Disease Control and Prevention
2017	Hainan province	Wuzhishan	Male	21~30	Li	Farmer	Junior High School	0	0	0	0	0	0	0	0	0	Dry Season	Wuzhishan City Center for Disease Control and Prevention
2017	Hainan province	Wuzhishan	Male	31~40	Li	Farmer	Junior High School	0	0	0	0	0	0	0	0	0	Dry Season	Wuzhishan City Center for Disease Control and Prevention
2017	Hainan province	Wuzhishan	Female	31~40	Li	Farmer	Junior High School	0	0	0	0	0	0	0	0	0	Dry Season	Wuzhishan City Center for Disease Control and Prevention
2017	Hainan province	Wuzhishan	Male	11~20	Li	Student	Junior High School	0	0	0	0	0	0	0	0	0	Dry Season	Wuzhishan City Center for Disease Control and Prevention
2017	Hainan province	Wuzhishan	Male	3~10	Li	Student	Primary school	0	0	0	0	0	0	0	Negative	0	Dry Season	Wuzhishan City Center for Disease Control and Prevention
2017	Hainan province	Wuzhishan	Female	51~60	Li	Farmer	Junior High School	0	0	0	0	0	0	0	0	0	Dry Season	Wuzhishan City Center for Disease Control and Prevention
2017	Hainan province	Wuzhishan	Male	31~40	Li	Farmer	Junior High School	0	0	0	0	0	0	0	0	0	Dry Season	Wuzhishan City Center for Disease Control and Prevention
2017	Hainan province	Wuzhishan	Female	3~10	Li	Nursery children	Preschooler	0	0	0	0	0	0	0	Negative	0	Dry Season	Wuzhishan City Center for Disease Control and Prevention
2017	Hainan province	Wuzhishan	Male	41~50	Li	Farmer	Junior High School	0	0	0	0	0	0	0	0	0	Dry Season	Wuzhishan City Center for Disease Control and Prevention
2017	Hainan province	Wuzhishan	Male	21~30	Li	Farmer	Junior High School	0	0	0	0	0	0	0	0	0	Dry Season	Wuzhishan City Center for Disease Control and Prevention
2017	Hainan province	Wuzhishan	Male	31~40	Li	Farmer	Junior High School	0	0	0	0	0	0	0	0	0	Dry Season	Wuzhishan City Center for Disease Control and Prevention
2017	Hainan province	Wuzhishan	Female	21~30	Li	Farmer	Junior High School	0	0	0	0	0	0	0	0	0	Dry Season	Wuzhishan City Center for Disease Control and Prevention
2017	Hainan province	Wuzhishan	Male	3~10	Li	Student	Primary school	0	0	0	0	0	0	0	Negative	0	Dry Season	Wuzhishan City Center for Disease Control and Prevention
2017	Hainan province	Wuzhishan	Male	61~70	Li	Farmer	Primary school	0	0	0	0	0	0	0	0	0	Dry Season	Wuzhishan City Center for Disease Control and Prevention
2017	Hainan province	Wuzhishan	Female	51~60	Li	Farmer	Primary school	0	0	0	0	0	0	0	0	0	Dry Season	Wuzhishan City Center for Disease Control and Prevention
2017	Hainan province	Wuzhishan	Male	41~50	Li	Farmer	High school/secondary school	0	0	0	0	0	0	0	0	0	Dry Season	Wuzhishan City Center for Disease Control and Prevention
2017	Hainan province	Wuzhishan	Female	41~50	Li	Farmer	High school/secondary school	0	0	0	0	0	0	0	0	0	Dry Season	Wuzhishan City Center for Disease Control and Prevention
2017	Hainan province	Wuzhishan	Male	3~10	Li	Student	Primary school	0	0	0	0	0	0	0	Negative	0	Dry Season	Wuzhishan City Center for Disease Control and Prevention
2017	Hainan province	Wuzhishan	Male	61~70	Li	Farmer	High school/secondary school	0	0	0	0	0	0	0	0	0	Dry Season	Wuzhishan City Center for Disease Control and Prevention
2017	Hainan province	Wuzhishan	Female	51~60	Li	Farmer	Junior High School	0	0	0	0	0	0	0	0	0	Dry Season	Wuzhishan City Center for Disease Control and Prevention
2017	Hainan province	Wuzhishan	Male	41~50	Li	Farmer	Junior High School	0	0	0	0	0	0	0	0	0	Dry Season	Wuzhishan City Center for Disease Control and Prevention
2017	Hainan province	Wuzhishan	Female	31~40	Li	Farmer	Junior High School	0	0	0	0	0	0	0	0	0	Dry Season	Wuzhishan City Center for Disease Control and Prevention
2017	Hainan province	Wuzhishan	Female	11~20	Li	Student	Primary school	0	0	0	0	0	0	0	0	0	Dry Season	Wuzhishan City Center for Disease Control and Prevention
2017	Hainan province	Wuzhishan	Male	41~50	Li	Farmer	Junior High School	0	0	0	0	0	0	0	0	0	Dry Season	Wuzhishan City Center for Disease Control and Prevention
2017	Hainan province	Wuzhishan	Female	41~50	Li	Farmer	Junior High School	0	0	0	0	0	0	0	0	0	Dry Season	Wuzhishan City Center for Disease Control and Prevention
2017	Hainan province	Wuzhishan	Male	11~20	Li	Farmer	High school/secondary school	0	0	0	0	0	0	0	0	0	Dry Season	Wuzhishan City Center for Disease Control and Prevention
2017	Hainan province	Wuzhishan	Male	61~70	Li	Farmer	Primary school	0	0	0	0	0	0	0	0	0	Dry Season	Wuzhishan City Center for Disease Control and Prevention
2017	Hainan province	Wuzhishan	Female	51~60	Li	Farmer	Primary school	0	0	0	0	0	0	0	0	0	Dry Season	Wuzhishan City Center for Disease Control and Prevention
2017	Hainan province	Wuzhishan	Male	31~40	Li	Farmer	Junior High School	0	0	0	0	0	0	0	0	0	Dry Season	Wuzhishan City Center for Disease Control and Prevention
2017	Hainan province	Wuzhishan	Female	31~40	Li	Farmer	Junior High School	0	0	0	0	0	0	0	0	0	Dry Season	Wuzhishan City Center for Disease Control and Prevention
2017	Hainan province	Wuzhishan	Female	51~60	Li	Farmer	Junior High School	0	0	0	0	0	0	0	0	0	Dry Season	Wuzhishan City Center for Disease Control and Prevention
2017	Hainan province	Wuzhishan	Female	51~60	Li	Farmer	Primary school	0	0	0	0	0	0	0	0	0	Dry Season	Wuzhishan City Center for Disease Control and Prevention
2017	Hainan province	Wuzhishan	Female	31~40	Li	Farmer	Junior High School	0	0	0	0	0	0	0	0	0	Dry Season	Wuzhishan City Center for Disease Control and Prevention
2017	Hainan province	Wuzhishan	Male	41~50	Li	Farmer	High school/secondary school	0	0	0	0	0	0	0	0	0	Dry Season	Wuzhishan City Center for Disease Control and Prevention
2017	Hainan province	Wuzhishan	Female	41~50	Li	Farmer	Junior High School	0	0	0	0	0	0	0	0	0	Dry Season	Wuzhishan City Center for Disease Control and Prevention
2017	Hainan province	Wuzhishan	Female	21~30	Li	Farmer	Junior High School	0	0	0	0	0	0	0	0	0	Dry Season	Wuzhishan City Center for Disease Control and Prevention
2017	Hainan province	Wuzhishan	Male	31~40	Li	Farmer	Junior High School	0	0	0	0	0	0	0	0	0	Dry Season	Wuzhishan City Center for Disease Control and Prevention
2017	Hainan province	Wuzhishan	Female	31~40	Li	Farmer	Junior High School	0	0	0	0	0	0	0	0	0	Dry Season	Wuzhishan City Center for Disease Control and Prevention
2017	Hainan province	Wuzhishan	Male	41~50	Li	Farmer	Junior High School	5	0	0	0	0	0	0	0	5	Dry Season	Wuzhishan City Center for Disease Control and Prevention
2017	Hainan province	Wuzhishan	Male	51~60	Li	Farmer	High school/secondary school	0	0	0	0	0	0	0	0	0	Dry Season	Wuzhishan City Center for Disease Control and Prevention
2017	Hainan province	Wuzhishan	Female	51~60	Li	Farmer	Junior High School	3	0	0	0	0	0	0	0	3	Dry Season	Wuzhishan City Center for Disease Control and Prevention
2017	Hainan province	Wuzhishan	Female	31~40	Li	Farmer	Junior High School	0	0	0	0	0	0	0	0	0	Dry Season	Wuzhishan City Center for Disease Control and Prevention
2017	Hainan province	Wuzhishan	Male	51~60	Li	Farmer	Junior High School	0	0	0	0	0	0	0	0	0	Dry Season	Wuzhishan City Center for Disease Control and Prevention
2017	Hainan province	Wuzhishan	Male	51~60	Li	Farmer	Junior High School	0	0	0	0	0	0	0	0	0	Dry Season	Wuzhishan City Center for Disease Control and Prevention
2017	Hainan province	Wuzhishan	Female	41~50	Li	Farmer	Junior High School	0	0	0	0	0	0	0	0	0	Dry Season	Wuzhishan City Center for Disease Control and Prevention
2017	Hainan province	Wuzhishan	Male	41~50	Li	Farmer	High school/secondary school	0	0	0	0	0	0	0	0	0	Dry Season	Wuzhishan City Center for Disease Control and Prevention
2017	Hainan province	Wuzhishan	Male	51~60	Li	Farmer	Junior High School	0	0	0	0	0	0	0	0	0	Dry Season	Wuzhishan City Center for Disease Control and Prevention
2017	Hainan province	Wuzhishan	Female	51~60	Li	Farmer	Primary school	0	0	0	0	0	0	0	0	0	Dry Season	Wuzhishan City Center for Disease Control and Prevention
2017	Hainan province	Wuzhishan	Male	41~50	Li	Farmer	High school/secondary school	0	0	0	0	0	0	0	0	0	Dry Season	Wuzhishan City Center for Disease Control and Prevention
2017	Hainan province	Wuzhishan	Male	71~	Li	Farmer	Primary school	59	0	0	0	0	0	0	0	59	Dry Season	Wuzhishan City Center for Disease Control and Prevention
2017	Hainan province	Wuzhishan	Male	41~50	Li	Farmer	Junior High School	6	0	0	1	0	0	0	0	7	Dry Season	Wuzhishan City Center for Disease Control and Prevention
2017	Hainan province	Wuzhishan	Male	61~70	Li	Farmer	Junior High School	0	0	0	0	0	0	0	0	0	Dry Season	Wuzhishan City Center for Disease Control and Prevention
2017	Hainan province	Wuzhishan	Female	61~70	Li	Farmer	Primary school	0	0	0	0	0	0	0	0	0	Dry Season	Wuzhishan City Center for Disease Control and Prevention
2017	Hainan province	Wuzhishan	Male	21~30	Li	Farmer	Junior High School	0	0	0	0	0	0	0	0	0	Dry Season	Wuzhishan City Center for Disease Control and Prevention
2017	Hainan province	Wuzhishan	Female	41~50	Li	Farmer	Junior High School	0	0	0	0	0	0	0	0	0	Dry Season	Wuzhishan City Center for Disease Control and Prevention
2017	Hainan province	Wuzhishan	Female	41~50	Li	Farmer	Junior High School	0	0	0	0	0	0	0	0	0	Dry Season	Wuzhishan City Center for Disease Control and Prevention
2017	Hainan province	Wuzhishan	Female	21~30	Li	Farmer	Junior High School	0	0	0	0	0	0	0	0	0	Dry Season	Wuzhishan City Center for Disease Control and Prevention
2017	Hainan province	Wuzhishan	Male	41~50	Li	Farmer	High school/secondary school	0	0	0	0	0	0	0	0	0	Dry Season	Wuzhishan City Center for Disease Control and Prevention
2017	Hainan province	Wuzhishan	Female	41~50	Li	Farmer	Junior High School	12	0	0	0	0	0	0	0	12	Dry Season	Wuzhishan City Center for Disease Control and Prevention
2017	Hainan province	Wuzhishan	Female	41~50	Li	Farmer	High school/secondary school	0	0	0	0	0	0	0	0	0	Dry Season	Wuzhishan City Center for Disease Control and Prevention
2017	Hainan province	Wuzhishan	Female	71~	Li	Farmer	Primary school	0	0	0	0	0	0	0	0	0	Dry Season	Wuzhishan City Center for Disease Control and Prevention
2017	Hainan province	Wuzhishan	Female	51~60	Li	Farmer	Primary school	0	0	0	0	0	0	0	0	0	Dry Season	Wuzhishan City Center for Disease Control and Prevention
2017	Hainan province	Wuzhishan	Male	41~50	Li	Farmer	Junior High School	24	0	0	0	0	0	0	0	24	Dry Season	Wuzhishan City Center for Disease Control and Prevention
2017	Hainan province	Wuzhishan	Female	41~50	Li	Farmer	Junior High School	3	0	0	0	0	0	0	0	3	Dry Season	Wuzhishan City Center for Disease Control and Prevention
2017	Hainan province	Wuzhishan	Male	3~10	Li	Nursery children	Preschooler	0	0	0	0	0	0	0	Negative	0	Dry Season	Wuzhishan City Center for Disease Control and Prevention
2017	Hainan province	Wuzhishan	Male	41~50	Li	Farmer	High school/secondary school	0	0	0	0	0	0	0	0	0	Dry Season	Wuzhishan City Center for Disease Control and Prevention
2017	Hainan province	Wuzhishan	Female	41~50	Li	Farmer	Junior High School	0	0	0	0	0	0	0	0	0	Dry Season	Wuzhishan City Center for Disease Control and Prevention
2017	Hainan province	Wuzhishan	Male	3~10	Li	Nursery children	Preschooler	0	0	0	0	0	0	0	Negative	0	Dry Season	Wuzhishan City Center for Disease Control and Prevention
2017	Hainan province	Wuzhishan	Female	71~	Li	Farmer	semiliterate	0	0	0	0	0	0	0	0	0	Dry Season	Wuzhishan City Center for Disease Control and Prevention
2017	Hainan province	Wuzhishan	Male	21~30	Li	Farmer	Junior High School	0	0	0	0	0	0	0	0	0	Dry Season	Wuzhishan City Center for Disease Control and Prevention
2017	Hainan province	Wuzhishan	Male	51~60	Li	Farmer	Junior High School	0	0	0	0	0	0	0	0	0	Dry Season	Wuzhishan City Center for Disease Control and Prevention
2017	Hainan province	Wuzhishan	Female	51~60	Li	Farmer	Primary school	0	0	0	0	0	0	0	0	0	Dry Season	Wuzhishan City Center for Disease Control and Prevention
2017	Hainan province	Wuzhishan	Female	21~30	Li	Farmer	Junior High School	0	0	0	0	0	0	0	0	0	Dry Season	Wuzhishan City Center for Disease Control and Prevention
2017	Hainan province	Wuzhishan	Female	3~10	Li	Student	Primary school	0	0	0	0	0	0	0	Positive	0	Dry Season	Wuzhishan City Center for Disease Control and Prevention
2017	Hainan province	Wuzhishan	Female	11~20	Li	Farmer	High school/secondary school	0	0	0	0	0	0	0	0	0	Dry Season	Wuzhishan City Center for Disease Control and Prevention
2017	Hainan province	Wuzhishan	Male	41~50	Li	Farmer	High school/secondary school	0	0	0	0	0	0	0	0	0	Dry Season	Wuzhishan City Center for Disease Control and Prevention
2017	Hainan province	Wuzhishan	Female	41~50	Li	Farmer	Junior High School	0	0	0	0	0	0	0	0	0	Dry Season	Wuzhishan City Center for Disease Control and Prevention
2017	Hainan province	Wuzhishan	Female	21~30	Li	Farmer	Junior High School	0	0	0	0	0	0	0	0	0	Dry Season	Wuzhishan City Center for Disease Control and Prevention
2017	Hainan province	Wuzhishan	Male	51~60	Li	Farmer	Junior High School	0	0	0	0	0	0	0	0	0	Dry Season	Wuzhishan City Center for Disease Control and Prevention
2017	Hainan province	Wuzhishan	Female	41~50	Li	Farmer	High school/secondary school	0	0	0	0	0	0	0	0	0	Dry Season	Wuzhishan City Center for Disease Control and Prevention
2017	Hainan province	Wuzhishan	Male	21~30	Li	Farmer	High school/secondary school	2	0	0	0	0	0	0	0	2	Dry Season	Wuzhishan City Center for Disease Control and Prevention
2017	Hainan province	Wuzhishan	Female	21~30	Li	Farmer	Junior High School	0	0	0	0	0	0	0	0	0	Dry Season	Wuzhishan City Center for Disease Control and Prevention
2017	Hainan province	Wuzhishan	Female	41~50	Li	Farmer	High school/secondary school	0	0	0	0	0	0	0	0	0	Dry Season	Wuzhishan City Center for Disease Control and Prevention
2017	Hainan province	Wuzhishan	Female	31~40	Li	Farmer	Junior High School	0	0	0	0	0	0	0	0	0	Dry Season	Wuzhishan City Center for Disease Control and Prevention
2017	Hainan province	Wuzhishan	Female	21~30	Li	Farmer	Junior High School	2	0	0	0	0	0	0	0	2	Dry Season	Wuzhishan City Center for Disease Control and Prevention
2017	Hainan province	Wuzhishan	Female	3~10	Li	Student	Primary school	0	0	0	0	0	0	0	Positive	0	Dry Season	Wuzhishan City Center for Disease Control and Prevention
2017	Hainan province	Wuzhishan	Female	3~10	Li	Nursery children	Preschooler	0	0	0	0	0	0	0	Positive	0	Dry Season	Wuzhishan City Center for Disease Control and Prevention
2017	Hainan province	Wuzhishan	Male	3~10	Li	Nursery children	Preschooler	0	0	0	0	0	0	0	Negative	0	Dry Season	Wuzhishan City Center for Disease Control and Prevention
2017	Hainan province	Wuzhishan	Male	41~50	Li	Farmer	High school/secondary school	0	0	0	0	0	0	0	0	0	Dry Season	Wuzhishan City Center for Disease Control and Prevention
2017	Hainan province	Wuzhishan	Female	41~50	Li	Farmer	High school/secondary school	0	0	0	0	0	0	0	0	0	Dry Season	Wuzhishan City Center for Disease Control and Prevention
2017	Hainan province	Wuzhishan	Male	31~40	Li	Farmer	Junior High School	0	0	0	0	0	0	0	0	0	Dry Season	Wuzhishan City Center for Disease Control and Prevention
2017	Hainan province	Wuzhishan	Female	21~30	Li	Farmer	Junior High School	17	0	0	0	0	0	0	0	17	Dry Season	Wuzhishan City Center for Disease Control and Prevention
2017	Hainan province	Wuzhishan	Female	3~10	Li	Student	Primary school	0	0	0	0	0	0	0	Negative	0	Dry Season	Wuzhishan City Center for Disease Control and Prevention
2017	Hainan province	Wuzhishan	Female	51~60	Li	Farmer	High school/secondary school	0	0	0	0	0	0	0	0	0	Dry Season	Wuzhishan City Center for Disease Control and Prevention
2017	Hainan province	Wuzhishan	Female	71~	Li	Farmer	Primary school	330	0	0	0	0	0	0	0	330	Dry Season	Wuzhishan City Center for Disease Control and Prevention
2017	Hainan province	Wuzhishan	Male	31~40	Li	Farmer	Junior High School	0	0	0	0	0	0	0	0	0	Dry Season	Wuzhishan City Center for Disease Control and Prevention
2017	Hainan province	Wuzhishan	Male	3~10	Li	Nursery children	Preschooler	0	0	0	0	0	0	0	Negative	0	Dry Season	Wuzhishan City Center for Disease Control and Prevention
2017	Hainan province	Wuzhishan	Female	3~10	Li	Student	Primary school	0	0	0	0	0	0	0	Positive	0	Dry Season	Wuzhishan City Center for Disease Control and Prevention
2017	Hainan province	Wuzhishan	Male	41~50	Li	Farmer	Junior High School	0	0	0	0	0	0	0	0	0	Dry Season	Wuzhishan City Center for Disease Control and Prevention
2017	Hainan province	Wuzhishan	Male	21~30	Li	Farmer	Junior High School	0	0	0	0	0	0	0	0	0	Dry Season	Wuzhishan City Center for Disease Control and Prevention
2017	Hainan province	Wuzhishan	Male	21~30	Li	Farmer	Junior High School	0	0	0	0	0	0	0	0	0	Dry Season	Wuzhishan City Center for Disease Control and Prevention
2017	Hainan province	Wuzhishan	Male	41~50	Li	Farmer	High school/secondary school	0	0	0	0	0	0	0	0	0	Dry Season	Wuzhishan City Center for Disease Control and Prevention
2017	Hainan province	Wuzhishan	Female	31~40	Li	Farmer	Junior High School	0	0	0	0	0	0	0	0	0	Dry Season	Wuzhishan City Center for Disease Control and Prevention
2017	Hainan province	Wuzhishan	Male	71~	Li	Farmer	Primary school	0	0	0	0	0	0	0	0	0	Dry Season	Wuzhishan City Center for Disease Control and Prevention
[truncated: 27,670 more rows]
