# Supplementary material for: Temporal and spatial distributions and clustering features of soil-transmitted helminthiases on Hainan Island: A retrospective study from 2017–2023
Source: PLoS Negl Trop Dis. 2026 Jan 7;20(1):e0013864. doi: 10.1371/journal.pntd.0013864 (PMC12810906; doi:10.1371/journal.pntd.0013864)
Supplement: S2 Data — (XLSX) [file pntd.0013864.s002.xlsx]

## Sheet: Sheet1
Year	Sanitary Toilet Coverage Rate	Data Source
2017	0.863	https://www.hainan.gov.cn/hainan/5309/201806/7f64d63d9a654d4597c20679a83f53d3.shtml
2018	0.923	https://www.hainan.gov.cn/hainan/ldhd/201903/f14a74051ef94bb3b9ff70e307448b18.shtml
2019	0.962	https://www.hainan.gov.cn/hainan/60878/202001/e1b1ebf9e2834dc79074045984d02862.shtml?ddtab=true
2020	0.985	https://www.hainan.gov.cn/hainan/tingju/202011/baadf091a7e448e78849340c53e3fbea.shtml
2021	0.988	https://www.hainan.gov.cn/hainan/tingju/202108/100f9f42243e4d67a0ba2cade3a1b8ce.shtml
2022	0.991	https://www.hainan.gov.cn/hainan/rc2018feg/202301/6e703664891b41c88413242ebba66481.shtml?ddtab=true
2023	0.993	https://www.gov.cn/lianbo/difang/202401/content_6924829.htm
