# Supplementary material for: Temporal and spatial distributions and clustering features of soil-transmitted helminthiases on Hainan Island: A retrospective study from 2017–2023
Source: PLoS Negl Trop Dis. 2026 Jan 7;20(1):e0013864. doi: 10.1371/journal.pntd.0013864 (PMC12810906; doi:10.1371/journal.pntd.0013864)
Supplement: S3 Data — (CSV) [file pntd.0013864.s003.csv]

year	val	lata
2017	14.73	soil?transmitted helminthiase
2018	7.85	soil?transmitted helminthiase
2019	4.56	soil?transmitted helminthiase
2020	8.72	soil?transmitted helminthiase
2021	3.51	soil?transmitted helminthiase
2022	3.19	soil?transmitted helminthiase
2023	4.07	soil?transmitted helminthiase
2017	10.3	hookworm
2018	6.56	hookworm
2019	2.76	hookworm
2020	5.28	hookworm
2021	2.13	hookworm
2022	1.66	hookworm
2023	0.53	hookworm
2017	0.79	Ascaris lumbricoides
2018	0	Ascaris lumbricoides
2019	0	Ascaris lumbricoides
2020	0.03	Ascaris lumbricoides
2021	0	Ascaris lumbricoides
2022	0.06	Ascaris lumbricoides
2023	0	Ascaris lumbricoides
2017	3.24	Trichuris trichiura
2018	0.36	Trichuris trichiura
2019	0.59	Trichuris trichiura
2020	1.02	Trichuris trichiura
2021	1.09	Trichuris trichiura
2022	0.53	Trichuris trichiura
2023	0.12	Trichuris trichiura
2017	1.39	Enterobius vermicularis
2018	0.94	Enterobius vermicularis
2019	1.21	Enterobius vermicularis
2020	2.45	Enterobius vermicularis
2021	0.43	Enterobius vermicularis
2022	0.95	Enterobius vermicularis
2023	3.45	Enterobius vermicularis
